# Supplementary material for: Ectopic expression of BOTRYTIS SUSCEPTIBLE1 reveals its function as a positive regulator of wound-induced cell death and plant susceptibility to Botrytis
Source: Plant Cell. 2022 Aug 10;34(10):4105–16. doi: 10.1093/plcell/koac206 (PMC9516177; doi:10.1093/plcell/koac206)
Supplement: koac206_Supplementary_Data [file koac206_supplementary_data.zip]

Archive with 7 entries (6 files):
- koac206_Supplementary_Data/
- koac206_Supplementary_Data/Author_Revisions_Checklist.pdf
- koac206_Supplementary_Data/tpc.22.00079.PeerReviewReport.pdf
- koac206_Supplementary_Data/tpc.22.00079_SupplementalDataSet1.xlsx
- koac206_Supplementary_Data/tpc.22.00079_SupplementalDataSet2.xlsx
- koac206_Supplementary_Data/tpc.22.00079_SupplementalFiguresandTables.pdf
- koac206_Supplementary_Data/tpc.22.00079_SupplementalFile1.xlsx
