# Supplementary material for: Ectopic expression of BOTRYTIS SUSCEPTIBLE1 reveals its function as a positive regulator of wound-induced cell death and plant susceptibility to Botrytis
Source: Plant Cell. 2022 Aug 10;34(10):4105–16. doi: 10.1093/plcell/koac206 (PMC9516177; doi:10.1093/plcell/koac206)
Supplement: koac206_Supplementary_Data [file koac206_supplementary_data.zip › koac206_Supplementary_Data/tpc.22.00079_SupplementalDataSet1.xlsx]

## Sheet: raw data
Supplemental Data. Cui et al. (2022). Plant Cell. Ectopic expression of BOTRYTIS SUSCEPTIBLE1 reveals its function as a positive regulator of wound-induced cell death and plant susceptibility to Botrytis.
Supplemental Data Set 1. Raw data for Figure 6, including lesion sizes and BOS1 transcript levels.
Genotype	Lesion size (mm)	SD	Avg. expression of BOS1	SD
35s-12	2.47485	0.0780506	605.758	6.19922
35s-13	1.71078	0.0794926	56.7684	3.10305
35s-14	2.21605	0.145913	873.096	152.993
35s-17	2.07456	0.0827656	255.496	7.76461
35s-18	1.58991	0.0757383	1.48851	0.176343
35s-19	1.631	0.0774394	2.65657	0.109
35s-2	2.07289	0.0810661	0.443521	0.0751851
35s-20	1.49504	0.0774595	306.638	2.75002
35s-21	1.58453	0.0770377	1.06905	0.0325893
35s-5	1.76631	0.077565	121.072	1.85392
35s-9	1.72443	0.0784648	135.225	20.94
Col-0	1.54465	0.0769516	1	0.228287
Note: Details of the raw data for lesion sizes are listed in the next sheet.

## Sheet: Lesion size
Supplemental Data. Cui et al. (2022). Plant Cell. Ectopic expression of BOTRYTIS SUSCEPTIBLE1 reveals its function as a positive regulator of wound-induced cell death and plant susceptibility to Botrytis.
Supplemental Data Set 1. Raw data for Figure 6, including lesion sizes and BOS1 transcript levels.
Lesion size measured in each genotype					Data after statistical analysis
					The data on the left were used for analysis in R. Three biological repeats were combined and analyzed with colinear analysis.
					One-way ANOVA tests with single adjustment were used for statistical analyses.
Genotype	Repeats	Individuals per repeat	Lesion size (mm)		Genotype	Lesion size (mm)	SE
Col-0	1	1	1.5		35s-12	2.47485	0.0780506
Col-0	1	2	1.38		35s-13	1.71078	0.0794926
Col-0	1	3	1.88		35s-14	2.21605	0.145913
Col-0	1	4	1.28		35s-17	2.07456	0.0827656
Col-0	1	5	1.16		35s-18	1.58991	0.0757383
Col-0	1	6	1.5		35s-19	1.631	0.0774394
Col-0	1	7	1.5		35s-2	2.07289	0.0810661
Col-0	1	8	1.76		35s-20	1.49504	0.0774595
Col-0	1	9	1.5		35s-21	1.58453	0.0770377
Col-0	1	10	1.74		35s-5	1.76631	0.077565
Col-0	1	11	1.4		35s-9	1.72443	0.0784648
Col-0	1	12	1.42		Col-0	1.54465	0.0769516
Col-0	1	13	1.42
Col-0	1	14	2.02		Significance
Col-0	1	15	1.32		Comparsion	Coefficient	Sigma	P.value
Col-0	1	16	2.02		35s-13 - 35s-12	-0.0382034	0.00397463	0
Col-0	1	17	1.32		35s-18 - 35s-12	-0.0442468	0.00378692	0
Col-0	1	18	2.14		35s-19 - 35s-12	-0.0421924	0.00387197	0
Col-0	1	19	1.32		35s-20 - 35s-12	-0.0489906	0.00387297	0
Col-0	1	20	1.34		35s-21 - 35s-12	-0.0445161	0.00385189	0
Col-0	1	21	1.42		35s-5 - 35s-12	-0.0354271	0.00387825	0
Col-0	1	22	1.42		35s-9 - 35s-12	-0.0375211	0.00392324	0
Col-0	1	23	1.5		Col-0 - 35s-12	-0.0465097	0.00384758	0
Col-0	1	24	1.74		35s-18 - 35s-17	-0.0242325	0.0027866	0
Col-0	1	25	1.58		35s-20 - 35s-17	-0.0289763	0.00291115	0
Col-0	1	26	1.88		Col-0 - 35s-17	-0.0264954	0.00286906	0
Col-0	1	27	1.62		35s-2 - 35s-18	0.024149	0.00269317	0
Col-0	1	28	2		35s-20 - 35s-2	-0.0288928	0.00281539	0
35s-2	1	1	2.6		35s-21 - 35s-2	-0.0244183	0.00278385	0
35s-2	1	2	2.7		Col-0 - 35s-2	-0.0264119	0.00277826	0
35s-2	1	3	2.14		35s-21 - 35s-17	-0.0245018	0.00287686	2.22045e-16
35s-2	1	4	2.9		35s-2 - 35s-19	0.0220946	0.00280741	6.18394e-14
35s-2	1	5	2.12		35s-19 - 35s-17	-0.0221781	0.0028887	1.74083e-13
35s-2	1	6	2.08		35s-17 - 35s-13	0.0181891	0.00304303	3.97194e-08
35s-5	1	1	1.38		35s-9 - 35s-2	-0.0174232	0.00288256	5.12042e-08
35s-5	1	2	1.34		35s-9 - 35s-17	-0.0175067	0.0029704	1.30382e-07
35s-5	1	3	1.36		35s-2 - 35s-13	0.0181056	0.00295333	1.05739e-06
35s-5	1	4	1.54		35s-20 - 35s-14	-0.0360508	0.00668701	1.79789e-06
35s-5	1	5	1.24		35s-5 - 35s-2	-0.0153293	0.00281963	2.09469e-06
35s-5	1	6	1.02		35s-5 - 35s-20	0.0135635	0.00253792	2.83212e-06
35s-5	1	7	1.06		35s-5 - 35s-17	-0.0154128	0.0029078	9.94881e-06
35s-5	1	8	1.18		Col-0 - 35s-14	-0.0335699	0.00667444	2.23843e-05
35s-5	1	9	1.28		35s-17 - 35s-12	-0.0200143	0.00413828	5.97324e-05
35s-5	1	10	1.3		35s-2 - 35s-12	-0.0200978	0.00405331	6.30784e-05
35s-5	1	11	1.42		35s-21 - 35s-14	-0.0315763	0.00666769	9.578e-05
35s-5	1	12	1.6		35s-18 - 35s-14	-0.031307	0.00663683	0.00016341
35s-5	1	13	1.18		Col-0 - 35s-5	-0.0110826	0.00249052	0.000499528
35s-5	1	14	1.72		35s-19 - 35s-14	-0.0292526	0.00667937	0.000810433
35s-5	1	15	1.18		35s-9 - 35s-20	0.0114696	0.00260648	0.000835927
35s-5	1	16	1.36		35s-20 - 35s-13	-0.0107873	0.00268737	0.00367734
35s-5	1	17	1.7		35s-14 - 35s-13	0.0252635	0.00674883	0.00991261
35s-5	1	18	1.72		35s-5 - 35s-18	0.00881969	0.00239641	0.0128657
35s-5	1	19	1.54		35s-9 - 35s-14	-0.0245812	0.0067208	0.0140532
35s-5	1	20	1.3		35s-5 - 35s-21	0.00908904	0.00250285	0.0154468
35s-5	1	21	1.32		Col-0 - 35s-9	-0.00898868	0.00255971	0.0230237
35s-5	1	22	1.5		35s-5 - 35s-14	-0.0224873	0.00668895	0.0384506
35s-5	1	23	1.68		Col-0 - 35s-13	-0.00830635	0.00264356	0.0753277
35s-5	1	24	1.54		35s-9 - 35s-18	0.00672575	0.00246888	0.22148
35s-5	1	25	1.5		35s-9 - 35s-21	0.0069951	0.0025738	0.225453
35s-5	1	26	1.92		35s-20 - 35s-19	-0.00679824	0.00252254	0.23646
35s-9	1	1	1.58		35s-5 - 35s-19	0.0067653	0.00251983	0.242724
35s-9	1	2	1.42		35s-21 - 35s-13	-0.00631277	0.00265533	0.436713
35s-9	1	3	1.16		35s-18 - 35s-13	-0.00604342	0.00255529	0.445534
35s-9	1	4	1.38		35s-20 - 35s-18	-0.00474385	0.00239718	0.726652
35s-9	1	5	1.18		35s-9 - 35s-19	0.00467136	0.00258998	0.834198
35s-9	1	6	1.88		35s-21 - 35s-20	0.0044745	0.00250236	0.841957
35s-9	1	7	1.6		35s-14 - 35s-12	-0.0129398	0.00729563	0.84993
35s-9	1	8	1.92		Col-0 - 35s-19	-0.00431732	0.00247389	0.86332
35s-9	1	9	2.06		35s-19 - 35s-13	-0.00398903	0.00267315	0.952752
35s-9	1	10	2.24		35s-2 - 35s-14	-0.007158	0.00678925	0.997595
35s-9	1	11	1.12		35s-17 - 35s-14	-0.00707449	0.00682813	0.997953
35s-9	1	12	1.68		35s-5 - 35s-13	0.00277627	0.00268768	0.99802
35s-9	1	13	1.48		Col-0 - 35s-20	0.00248092	0.00249143	0.998623
35s-9	1	14	1.24		Col-0 - 35s-18	-0.00226293	0.00234722	0.998989
35s-9	1	15	1.24		35s-21 - 35s-19	-0.00232374	0.00248547	0.999257
35s-9	1	16	1.4		35s-19 - 35s-18	0.00205439	0.00237868	0.999669
35s-9	1	17	1.3		Col-0 - 35s-21	-0.00199358	0.00245658	0.999826
35s-9	1	18	1.34		35s-9 - 35s-5	-0.00209394	0.00260549	0.999844
35s-9	1	19	1.42		35s-9 - 35s-13	0.000682328	0.00275197	1
35s-9	1	20	1.16		35s-21 - 35s-18	-0.000269347	0.00236018	1
35s-9	1	21	1.18		35s-2 - 35s-17	-8.35101e-05	0.0031613	1
35s-9	1	22	1.42
35s-9	1	23	1.42
35s-9	1	24	1.5
35s-13	1	1	1.46
35s-13	1	2	1.64
35s-13	1	3	1.12
35s-13	1	4	1.3
35s-13	1	5	1.78
35s-13	1	6	1.54
35s-13	1	7	1.24
35s-13	1	8	1.42
35s-13	1	9	2.02
35s-13	1	10	2
35s-13	1	11	0.9
35s-13	1	12	1.58
35s-13	1	13	1.24
35s-13	1	14	1.06
35s-13	1	15	1.5
35s-13	1	16	1.58
35s-13	1	17	1.62
35s-13	1	18	1.82
35s-18	1	1	1.42
35s-18	1	2	1.8
35s-18	1	3	1.28
35s-18	1	4	1.56
35s-18	1	5	1.68
35s-18	1	6	1.42
35s-18	1	7	1.24
35s-18	1	8	1.6
35s-18	1	9	1.48
35s-18	1	10	1.8
35s-18	1	11	1.2
35s-18	1	12	1.8
35s-18	1	13	1.36
35s-18	1	14	1.8
35s-18	1	15	1.72
35s-18	1	16	1.2
35s-18	1	17	1.12
35s-18	1	18	1.12
35s-18	1	19	1.06
35s-18	1	20	1.72
35s-18	1	21	1.6
35s-18	1	22	1.78
35s-18	1	23	1.18
35s-18	1	24	1.58
35s-18	1	25	1.64
35s-18	1	26	1.5
35s-18	1	27	1.72
35s-18	1	28	2.04
35s-18	1	29	1.8
35s-18	1	30	1.36
35s-18	1	31	1.78
35s-18	1	32	1.94
35s-19	1	1	1.44
35s-19	1	2	1.94
35s-19	1	3	1.6
35s-19	1	4	1.5
35s-19	1	5	1.46
35s-19	1	6	1.54
35s-19	1	7	1.5
35s-19	1	8	1.76
35s-19	1	9	1
35s-19	1	10	1.24
35s-19	1	11	1.42
35s-19	1	12	1.58
35s-19	1	13	1.68
35s-19	1	14	1.74
35s-19	1	15	1.36
35s-19	1	16	1.24
35s-19	1	17	1.08
35s-19	1	18	1.48
35s-19	1	19	1.3
35s-19	1	20	1.48
35s-19	1	21	1.28
35s-19	1	22	1.62
35s-19	1	23	1.42
35s-19	1	24	1.26
35s-19	1	25	1.2
35s-19	1	26	1.54
35s-19	1	27	1.3
35s-19	1	28	1.46
35s-19	1	29	1.42
35s-19	1	30	1.5
35s-19	1	31	2.24
35s-20	1	1	1.3
35s-20	1	2	1.14
35s-20	1	3	1.06
35s-20	1	4	1.14
35s-20	1	5	1.52
35s-20	1	6	1.38
35s-20	1	7	1.14
35s-20	1	8	1.4
35s-20	1	9	1.28
35s-20	1	10	1.48
35s-20	1	11	0.94
35s-20	1	12	1.06
35s-20	1	13	1.06
35s-20	1	14	1.54
35s-20	1	15	1.24
35s-20	1	16	1.48
35s-20	1	17	0.9
35s-20	1	18	1.6
35s-20	1	19	1.64
35s-20	1	20	1.42
35s-21	1	1	1.88
35s-21	1	2	1.86
35s-21	1	3	1.08
35s-21	1	4	1.46
35s-21	1	5	1.6
35s-21	1	6	1.66
35s-21	1	7	1.48
35s-21	1	8	1.5
35s-21	1	9	1.6
35s-21	1	10	1.64
35s-21	1	11	1.82
35s-21	1	12	1.64
35s-21	1	13	1.82
35s-21	1	14	1.7
35s-21	1	15	1.68
35s-21	1	16	1.44
35s-21	1	17	1.3
35s-21	1	18	1.62
35s-21	1	19	1.3
35s-21	1	20	1.72
35s-21	1	21	0.82
35s-21	1	22	0.76
Col-0	2	1	1.2
Col-0	2	2	1.32
Col-0	2	3	1.24
Col-0	2	4	1.04
Col-0	2	5	1.52
Col-0	2	6	1.7
Col-0	2	7	1.72
Col-0	2	8	1.76
Col-0	2	9	1.96
Col-0	2	10	1.32
Col-0	2	11	1.74
Col-0	2	12	1.92
Col-0	2	13	1.52
Col-0	2	14	1.2
Col-0	2	15	1.26
Col-0	2	16	1.08
Col-0	2	17	1.46
Col-0	2	18	1.52
Col-0	2	19	1.46
Col-0	2	20	1.52
Col-0	2	21	1.72
Col-0	2	22	1.86
Col-0	2	23	1.8
Col-0	2	24	1.46
Col-0	2	25	1.46
Col-0	2	26	1.38
Col-0	2	27	1.38
Col-0	2	28	1.56
Col-0	2	29	1.54
Col-0	2	30	1.26
Col-0	2	31	1.32
Col-0	2	32	1.42
Col-0	2	33	1.42
Col-0	2	34	1.66
Col-0	2	35	2.06
Col-0	2	36	2.18
Col-0	2	37	1.42
Col-0	2	38	1.66
Col-0	2	39	1.86
Col-0	2	40	1.86
Col-0	2	41	1.9
Col-0	2	42	1.6
Col-0	2	43	1.66
Col-0	2	44	1.84
Col-0	2	45	1.54
Col-0	2	46	1.88
35s-2	2	1	1.88
35s-2	2	2	2.06
35s-2	2	3	1.66
35s-2	2	4	2.34
35s-2	2	5	2.28
35s-2	2	6	2.1
35s-2	2	7	1.92
35s-2	2	8	2.06
35s-2	2	9	1.58
35s-2	2	10	2.1
35s-2	2	11	1.88
35s-2	2	12	2.16
35s-2	2	13	2.1
35s-2	2	14	2.18
35s-2	2	15	2.5
35s-2	2	16	2.16
35s-2	2	17	2.02
35s-2	2	18	2.14
35s-2	2	19	1.92
35s-2	2	20	2.32
35s-2	2	21	1.8
35s-2	2	22	1.54
35s-2	2	23	2.2
35s-2	2	24	1.96
35s-2	2	25	1.54
35s-2	2	26	1.66
35s-2	2	27	2
35s-2	2	28	2.1
35s-2	2	29	1.74
35s-2	2	30	1.6
35s-2	2	31	2.72
35s-2	2	32	2.06
35s-5	2	1	2
35s-5	2	2	1.74
35s-5	2	3	1.86
35s-5	2	4	2.06
35s-5	2	5	2
35s-5	2	6	1.88
35s-5	2	7	1.64
35s-5	2	8	2.28
35s-5	2	9	1.2
35s-5	2	10	1.86
35s-5	2	11	2.06
35s-5	2	12	1.98
35s-5	2	13	1.52
35s-5	2	14	2.2
35s-5	2	15	2
35s-5	2	16	2.18
35s-5	2	17	1.64
35s-5	2	18	1.98
35s-5	2	19	1.52
35s-5	2	20	1.88
35s-5	2	21	1.52
35s-5	2	22	2.16
35s-5	2	23	2.1
35s-5	2	24	2.16
35s-5	2	25	1.64
35s-5	2	26	1.52
35s-5	2	27	1.88
35s-5	2	28	2.3
35s-5	2	29	2.18
35s-5	2	30	2.2
35s-5	2	31	1.86
35s-5	2	32	1.76
35s-5	2	33	1.66
35s-5	2	34	1.66
35s-5	2	35	2
35s-5	2	36	1.9
35s-5	2	37	1.4
35s-5	2	38	2.06
35s-5	2	39	1.84
35s-5	2	40	1.54
35s-9	2	1	2
35s-9	2	2	1.88
35s-9	2	3	1.84
35s-9	2	4	2.32
35s-9	2	5	1.46
35s-9	2	6	2.18
35s-9	2	7	1.98
35s-9	2	8	2.22
35s-9	2	9	1.8
35s-9	2	10	1.88
35s-9	2	11	1.76
35s-9	2	12	1.72
35s-9	2	13	2.14
35s-9	2	14	1.52
35s-9	2	15	1.84
35s-9	2	16	2.02
35s-9	2	17	1.92
35s-9	2	18	2.34
35s-9	2	19	1.92
35s-9	2	20	2
35s-9	2	21	1.54
35s-9	2	22	2.2
35s-9	2	23	1.74
35s-9	2	24	2.28
35s-9	2	25	1.76
35s-9	2	26	1.72
35s-9	2	27	1.86
35s-9	2	28	2.36
35s-9	2	29	2.06
35s-9	2	30	1.8
35s-9	2	31	1.94
35s-9	2	32	2.2
35s-9	2	33	1.86
35s-9	2	34	1.72
35s-9	2	35	1.88
35s-9	2	36	1.72
35s-9	2	37	2.3
35s-9	2	38	2.1
35s-9	2	39	2.14
35s-9	2	40	2.14
35s-12	2	1	3.46
35s-12	2	2	3.88
35s-12	2	3	2.72
35s-12	2	4	2.62
35s-12	2	5	2.4
35s-12	2	6	2.28
35s-12	2	7	2.5
35s-12	2	8	2.58
35s-12	2	9	2.44
35s-12	2	10	2.2
35s-12	2	11	2.1
35s-12	2	12	2.9
35s-12	2	13	2.72
35s-12	2	14	2.62
35s-12	2	15	2.78
35s-12	2	16	2.28
35s-13	2	1	1.64
35s-13	2	2	1.88
35s-13	2	3	1.3
35s-13	2	4	2.66
35s-13	2	5	1.38
35s-13	2	6	1.7
35s-13	2	7	1.8
35s-13	2	8	1.8
35s-13	2	9	2.1
35s-13	2	10	1.76
35s-13	2	11	1.72
35s-13	2	12	1.84
35s-13	2	13	1.8
35s-13	2	14	1.7
35s-13	2	15	1.76
35s-13	2	16	1.9
35s-13	2	17	2.48
35s-13	2	18	2.2
35s-13	2	19	1.74
35s-13	2	20	2.06
35s-13	2	21	2.34
35s-13	2	22	2
35s-13	2	23	1.64
35s-13	2	24	2.06
35s-13	2	25	1.58
35s-13	2	26	2
35s-13	2	27	1.74
35s-13	2	28	2.18
35s-13	2	29	1.54
35s-13	2	30	1.76
35s-13	2	31	1.72
35s-13	2	32	1.96
35s-13	2	33	1.94
35s-13	2	34	1.64
35s-13	2	35	1.38
35s-13	2	36	1.64
35s-18	2	1	1.64
35s-18	2	2	1.88
35s-18	2	3	1.8
35s-18	2	4	1.76
35s-18	2	5	1.46
35s-18	2	6	1.54
35s-18	2	7	1.52
35s-18	2	8	1.04
35s-18	2	9	1.3
35s-18	2	10	1.08
35s-18	2	11	1.52
35s-18	2	12	1.88
35s-18	2	13	1.4
35s-18	2	14	1.52
35s-18	2	15	1.32
35s-18	2	16	2.06
35s-18	2	17	2
35s-18	2	18	1.52
35s-18	2	19	1.74
35s-18	2	20	1.4
35s-18	2	21	1.52
35s-18	2	22	1.6
35s-18	2	23	2.06
35s-18	2	24	1.7
35s-18	2	25	1.58
35s-18	2	26	1.86
35s-18	2	27	1.46
35s-18	2	28	1.3
35s-18	2	29	2
35s-18	2	30	1.86
35s-18	2	31	1.58
35s-18	2	32	1.54
35s-18	2	33	1.1
35s-18	2	34	1.46
35s-18	2	35	1.32
35s-18	2	36	1.4
35s-18	2	37	1.52
35s-18	2	38	1.54
35s-18	2	39	1.66
35s-18	2	40	1.76
35s-18	2	41	1.92
35s-18	2	42	1.66
35s-18	2	43	1.46
35s-18	2	44	1.38
35s-18	2	45	1.58
35s-18	2	46	1.86
35s-18	2	47	1.2
35s-18	2	48	1.54
35s-18	2	49	2.22
35s-18	2	50	1.8
35s-18	2	51	1.88
35s-18	2	52	1.8
35s-19	2	1	1.76
35s-19	2	2	2.34
35s-19	2	3	1.96
35s-19	2	4	1.88
35s-19	2	5	1.46
35s-19	2	6	2.06
35s-19	2	7	1.46
35s-19	2	8	1.42
35s-19	2	9	2
35s-19	2	10	1.38
35s-19	2	11	1.42
35s-19	2	12	1.94
35s-19	2	13	1.74
35s-19	2	14	1.52
35s-19	2	15	1.66
35s-19	2	16	2.16
35s-19	2	17	2.3
35s-19	2	18	1.94
35s-19	2	19	1.98
35s-19	2	20	2.48
35s-19	2	21	1.8
35s-19	2	22	1.7
35s-19	2	23	1.86
35s-19	2	24	2.16
35s-19	2	25	1.32
35s-19	2	26	1.52
35s-19	2	27	1.38
35s-19	2	28	1.54
35s-19	2	29	1.72
35s-19	2	30	2
35s-19	2	31	1.52
35s-19	2	32	1.26
35s-19	2	33	1.52
35s-19	2	34	2.02
35s-20	2	1	1.76
35s-20	2	2	1.64
35s-20	2	3	1.54
35s-20	2	4	1.58
35s-20	2	5	1.76
35s-20	2	6	1.76
35s-20	2	7	1.38
35s-20	2	8	1.54
35s-20	2	9	1.42
35s-20	2	10	2.1
35s-20	2	11	1.98
35s-20	2	12	1.54
35s-20	2	13	1.8
35s-20	2	14	1.66
35s-20	2	15	1.32
35s-20	2	16	1.56
35s-20	2	17	1.86
35s-20	2	18	1.6
35s-20	2	19	1.74
35s-20	2	20	1.72
35s-20	2	21	1.64
35s-20	2	22	1.72
35s-20	2	23	1.86
35s-20	2	24	1.52
35s-20	2	25	1.38
35s-20	2	26	2.18
35s-20	2	27	1.66
35s-20	2	28	2.18
35s-20	2	29	1.3
35s-20	2	30	1.46
35s-20	2	31	1.8
35s-20	2	32	1.66
35s-20	2	33	2.1
35s-20	2	34	1.7
35s-20	2	35	1.8
35s-20	2	36	1.88
35s-20	2	37	1.54
35s-20	2	38	1.66
35s-20	2	39	1.52
35s-20	2	40	1.58
35s-20	2	41	1.52
35s-20	2	42	1.72
35s-20	2	43	1.8
35s-20	2	44	2.32
35s-21	2	1	1.98
35s-21	2	2	2.28
35s-21	2	3	2
35s-21	2	4	1.74
35s-21	2	5	1.64
35s-21	2	6	1.98
35s-21	2	7	1.54
35s-21	2	8	1.92
35s-21	2	9	1.46
35s-21	2	10	1.66
35s-21	2	11	1.46
35s-21	2	12	1.66
35s-21	2	13	1.8
35s-21	2	14	1.52
35s-21	2	15	1.54
35s-21	2	16	2.3
35s-21	2	17	1.52
35s-21	2	18	1.64
35s-21	2	19	1.24
35s-21	2	20	1.76
35s-21	2	21	1.86
35s-21	2	22	1.7
35s-21	2	23	1.58
35s-21	2	24	1.86
35s-21	2	25	1.46
35s-21	2	26	2.02
35s-21	2	27	1.2
35s-21	2	28	1.74
35s-21	2	29	1.72
35s-21	2	30	2.06
35s-21	2	31	1.86
35s-21	2	32	1.96
35s-21	2	33	1.8
35s-21	2	34	1.72
35s-21	2	35	1.8
35s-21	2	36	1.76
35s-21	2	37	1.3
35s-21	2	38	1.54
35s-21	2	39	1.46
35s-21	2	40	1.88
Col-0	3	1	1.78
Col-0	3	2	1.86
Col-0	3	3	1.2
Col-0	3	4	1.64
Col-0	3	5	1.6
Col-0	3	6	0.9
Col-0	3	7	1.14
Col-0	3	8	1.2
Col-0	3	9	1.28
Col-0	3	10	1.24
Col-0	3	11	1.7
Col-0	3	12	2.14
Col-0	3	13	1.84
Col-0	3	14	1.86
Col-0	3	15	1.76
Col-0	3	16	1.08
Col-0	3	17	1.76
Col-0	3	18	1.44
Col-0	3	19	1.52
Col-0	3	20	1.4
Col-0	3	21	1.04
Col-0	3	22	1.08
Col-0	3	23	1.14
Col-0	3	24	1.52
Col-0	3	25	1.84
Col-0	3	26	1.68
Col-0	3	27	1.26
Col-0	3	28	1.6
Col-0	3	29	1.76
Col-0	3	30	1.7
Col-0	3	31	1.36
Col-0	3	32	1.36
Col-0	3	33	1.64
Col-0	3	34	1.84
Col-0	3	35	1.8
Col-0	3	36	1.68
35s-2	3	1	2.14
35s-2	3	2	2.04
35s-2	3	3	1.86
35s-2	3	4	2
35s-2	3	5	1.9
35s-2	3	6	2.18
35s-2	3	7	1.4
35s-2	3	8	1.92
35s-2	3	9	2.14
35s-2	3	10	1.92
35s-2	3	11	2.02
35s-2	3	12	2.5
35s-2	3	13	2.24
35s-2	3	14	2.32
35s-2	3	15	1.78
35s-2	3	16	1.64
35s-2	3	17	2.5
35s-2	3	18	2.4
35s-2	3	19	1.6
35s-2	3	20	1.48
35s-2	3	21	1.6
35s-2	3	22	1.6
35s-2	3	23	2.08
35s-2	3	24	2.56
35s-2	3	25	2.42
35s-2	3	26	2.4
35s-2	3	27	2.52
35s-2	3	28	2.28
35s-2	3	29	1.92
35s-2	3	30	3.04
35s-2	3	31	2.02
35s-2	3	32	2.74
35s-5	3	1	1.64
35s-5	3	2	2.08
35s-5	3	3	1.9
35s-5	3	4	2.32
35s-5	3	5	1.78
35s-5	3	6	1.54
35s-5	3	7	1.9
35s-5	3	8	1.54
35s-5	3	9	2
35s-5	3	10	1.9
35s-5	3	11	2.04
35s-5	3	12	1.86
35s-5	3	13	1.4
35s-5	3	14	1.92
35s-5	3	15	1.78
35s-5	3	16	1.64
35s-5	3	17	2.18
35s-5	3	18	1.9
35s-5	3	19	2
35s-5	3	20	2.14
35s-5	3	21	1.78
35s-5	3	22	1.64
35s-5	3	23	2.16
35s-5	3	24	1.9
35s-5	3	25	2.14
35s-5	3	26	1.68
35s-5	3	27	1.52
35s-5	3	28	1.76
35s-5	3	29	2.08
35s-5	3	30	2.34
35s-5	3	31	1.54
35s-5	3	32	1.9
35s-5	3	33	2.54
35s-5	3	34	1.9
35s-5	3	35	2.18
35s-5	3	36	2.56
35s-9	3	1	2.14
35s-9	3	2	1.96
35s-9	3	3	1.6
35s-9	3	4	1.54
35s-9	3	5	1
35s-9	3	6	1.62
35s-9	3	7	1.44
35s-9	3	8	1.64
35s-9	3	9	2.28
35s-9	3	10	1.78
35s-9	3	11	1.3
35s-9	3	12	1.52
35s-9	3	13	2
35s-9	3	14	1.7
35s-9	3	15	1.2
35s-9	3	16	1.64
35s-9	3	17	1.42
35s-9	3	18	1.78
35s-9	3	19	1.94
35s-9	3	20	1.54
35s-9	3	21	1.3
35s-9	3	22	1.2
35s-9	3	23	1.52
35s-9	3	24	1.7
35s-9	3	25	1.44
35s-9	3	26	2
35s-9	3	27	2.08
35s-9	3	28	1.96
35s-12	3	1	1.94
35s-12	3	2	2.18
35s-12	3	3	2
35s-12	3	4	2.02
35s-12	3	5	2.1
35s-12	3	6	3.18
35s-12	3	7	3.04
35s-12	3	8	1.98
35s-12	3	9	2.4
35s-12	3	10	2.28
35s-12	3	11	2.1
35s-12	3	12	2.28
35s-13	3	1	2.08
35s-13	3	2	1.24
35s-13	3	3	1.54
35s-13	3	4	1.48
35s-13	3	5	1.8
35s-13	3	6	1.64
35s-13	3	7	1.84
35s-13	3	8	1.76
35s-13	3	9	1.68
35s-13	3	10	1.82
35s-13	3	11	1.82
35s-13	3	12	2.04
35s-13	3	13	1.64
35s-13	3	14	1.62
35s-13	3	15	1.6
35s-13	3	16	1.64
35s-13	3	17	1.96
35s-13	3	18	1.78
35s-13	3	19	1.76
35s-13	3	20	2
35s-13	3	21	1.84
35s-13	3	22	1.76
35s-13	3	23	1.52
35s-13	3	24	1.26
35s-13	3	25	1.36
35s-13	3	26	2.04
35s-13	3	27	1.82
35s-13	3	28	1.68
35s-14	3	1	1.86
35s-14	3	2	1.9
35s-14	3	3	2.34
35s-14	3	4	2.46
35s-14	3	5	2.36
35s-14	3	6	1.86
35s-14	3	7	2.16
35s-14	3	8	2.5
35s-18	3	1	1.54
35s-18	3	2	1.52
35s-18	3	3	1.68
35s-18	3	4	2.14
35s-18	3	5	1.16
35s-18	3	6	1.26
35s-18	3	7	1.68
35s-18	3	8	1.2
35s-18	3	9	1.68
35s-18	3	10	1.34
35s-18	3	11	2
35s-18	3	12	1.52
35s-18	3	13	2
35s-18	3	14	1.5
35s-18	3	15	1.72
35s-18	3	16	1.8
35s-18	3	17	1.66
35s-18	3	18	1.64
35s-18	3	19	2.18
35s-18	3	20	1.8
35s-18	3	21	1.34
35s-18	3	22	1.68
35s-18	3	23	1.82
35s-18	3	24	1.9
35s-18	3	25	1.92
35s-18	3	26	1.44
35s-18	3	27	1.56
35s-18	3	28	1.62
35s-18	3	29	1.34
35s-18	3	30	1.92
35s-18	3	31	1.14
35s-18	3	32	1.38
35s-18	3	33	1.2
35s-18	3	34	1.7
35s-18	3	35	1.8
35s-18	3	36	1.56
35s-18	3	37	1.56
35s-18	3	38	1.48
35s-18	3	39	1.62
35s-18	3	40	1.42
35s-18	3	41	1.5
35s-18	3	42	1.64
35s-18	3	43	1.8
35s-18	3	44	1.86
35s-18	3	45	1.94
35s-18	3	46	1.62
35s-19	3	1	1.34
35s-19	3	2	2.04
35s-19	3	3	1.34
35s-19	3	4	1.56
35s-19	3	5	1.14
35s-19	3	6	1.34
35s-19	3	7	1.8
35s-19	3	8	1.74
35s-19	3	9	1.34
35s-19	3	10	1.94
35s-19	3	11	1.42
35s-19	3	12	1.68
35s-19	3	13	2.08
35s-19	3	14	1.94
35s-19	3	15	1.52
35s-19	3	16	1.72
35s-19	3	17	1.82
35s-19	3	18	2.28
35s-19	3	19	2
35s-19	3	20	1.74
35s-19	3	21	1.7
35s-19	3	22	1.62
35s-19	3	23	1.62
35s-19	3	24	2
35s-19	3	25	1.4
35s-19	3	26	1.44
35s-19	3	27	1.68
35s-19	3	28	1.68
35s-19	3	29	1.42
35s-19	3	30	1.92
35s-19	3	31	1.48
35s-19	3	32	1.42
35s-19	3	33	1.24
35s-19	3	34	1.56
35s-19	3	35	1.32
35s-19	3	36	2.1
35s-19	3	37	1.5
35s-19	3	38	1.62
35s-19	3	39	1.08
35s-19	3	40	1.8
35s-20	3	1	1.88
35s-20	3	2	1.74
35s-20	3	3	1.74
35s-20	3	4	1.36
35s-20	3	5	1.16
35s-20	3	6	1.5
35s-20	3	7	1.62
35s-20	3	8	1.86
35s-20	3	9	1.2
35s-20	3	10	1.2
35s-20	3	11	1.24
35s-20	3	12	1.44
35s-20	3	13	1.34
35s-20	3	14	1.32
35s-20	3	15	1.34
35s-20	3	16	1.42
35s-20	3	17	1.32
35s-20	3	18	1.34
35s-20	3	19	1.72
35s-20	3	20	1.04
35s-20	3	21	1.26
35s-20	3	22	1.64
35s-20	3	23	1.5
35s-20	3	24	1.44
35s-20	3	25	1.2
35s-20	3	26	1.52
35s-20	3	27	1.8
35s-20	3	28	1.42
35s-20	3	29	1.16
35s-20	3	30	1.32
35s-20	3	31	1.42
35s-20	3	32	1.52
35s-20	3	33	1.1
35s-20	3	34	1.22
35s-20	3	35	1.26
35s-20	3	36	1.2
35s-20	3	37	1.14
35s-20	3	38	1.14
35s-21	3	1	1.5
35s-21	3	2	1.48
35s-21	3	3	1.44
35s-21	3	4	1.5
35s-21	3	5	1.32
35s-21	3	6	1.38
35s-21	3	7	1.86
35s-21	3	8	1.62
35s-21	3	9	1.44
35s-21	3	10	1.74
35s-21	3	11	1.56
35s-21	3	12	1.4
35s-21	3	13	1.72
35s-21	3	14	1.76
35s-21	3	15	1.68
35s-21	3	16	1.32
35s-21	3	17	1.68
35s-21	3	18	1.52
35s-21	3	19	1.8
35s-21	3	20	1.74
35s-21	3	21	1.38
35s-21	3	22	1.16
35s-21	3	23	1.48
35s-21	3	24	1.1
35s-21	3	25	1.62
35s-21	3	26	1.52
35s-21	3	27	1.14
35s-21	3	28	1.2
35s-21	3	29	1.42
35s-21	3	30	1.56
35s-21	3	31	1.62
35s-21	3	32	1.62
35s-21	3	33	1.52
35s-21	3	34	1.34
35s-21	3	35	2.1
35s-21	3	36	1.34
35s-21	3	37	1.26
35s-21	3	38	2
35s-21	3	39	1.5
35s-21	3	40	1.44
35s-21	3	41	1.64
35s-21	3	42	1.34
35s-21	3	43	1.22
35s-21	3	44	1.44
35s-21	3	45	1.38
35s-21	3	46	1.42
35s-17	1	1	2.58
35s-17	1	2	2.3
35s-17	1	3	1.9
35s-17	1	4	2.34
35s-17	1	5	2.1
35s-17	1	6	2.5
35s-17	1	7	2.68
35s-17	1	8	2.36
35s-17	1	9	3.38
35s-17	1	10	3.44
35s-17	1	11	1.54
35s-17	1	12	1.94
35s-17	1	13	3.68
35s-17	1	14	2.52
35s-17	1	15	2.14
35s-17	1	16	2.08
35s-17	1	17	2.32
35s-17	1	18	2.5
35s-17	1	19	2.74
35s-17	1	20	2.3
35s-17	2	1	1.94
35s-17	2	2	2.24
35s-17	2	3	2.3
35s-17	2	4	2.42
35s-17	2	5	1.96
35s-17	2	6	1.46
35s-17	2	7	2.14
35s-17	2	8	1.92
35s-17	2	9	2.42
35s-17	2	10	2.36
35s-17	2	11	2.16
35s-17	2	12	2.22
35s-17	2	13	2.08
35s-17	2	14	2.52
35s-17	2	15	2.2
35s-17	3	1	1.22
35s-17	3	2	1.2
35s-17	3	3	1.36
35s-17	3	4	1.48
35s-17	3	5	1.12
35s-17	3	6	1.18
35s-17	3	7	1.9
35s-17	3	8	1.8
35s-17	3	9	1.3
35s-17	3	10	1.28
35s-17	3	11	1.44
35s-17	3	12	1.42
35s-17	3	13	1.38
35s-17	3	14	1.44
35s-17	3	15	2.02
35s-17	3	16	1.66
35s-17	3	17	2.32
35s-17	3	18	2.44
35s-17	3	19	2.96
35s-17	3	20	2.46
35s-17	3	21	2.34
35s-17	3	22	2.14
35s-17	3	23	1.48
35s-17	3	24	1.6
35s-17	3	25	1.96
35s-17	3	26	1.88
35s-17	3	27	1.82
35s-17	3	28	1.78

## Sheet: qPCR expression
Supplemental Data. Cui et al. (2022). Plant Cell. Ectopic expression of BOTRYTIS SUSCEPTIBLE1 reveals its function as a positive regulator of wound-induced cell death and plant susceptibility to Botrytis.
Supplemental Data Set 1. Raw data for Figure 6, including lesion sizes and BOS1 transcript levels.
BOS1 transcript levels were determined with qPCR. The data were normalized vs. three reference genes ACTIN2, PP2AA3 and ACTIN8.
Genotype	qPCR-test 1	qPCR-test 2	qPCR-test 3
35s-12	611.031	607.314	598.929
35s-13	53.2868	59.2424	57.7761
35s-14	765.272	805.817	1048.2
35s-17	264.392	250.083	252.012
35s-18	1.29162	1.63194	1.54196
35s-19	2.76822	2.65107	2.55043
35s-2	0.426958	0.525607	0.377999
35s-20	304.758	309.794	305.362
35s-21	1.08211	1.09308	1.03196
35s-5	122.308	121.967	118.94
35s-9	111.786	141.801	152.087
Col-0	1.14092	0.736612	1.12247
