# Supplementary material for: Ectopic expression of BOTRYTIS SUSCEPTIBLE1 reveals its function as a positive regulator of wound-induced cell death and plant susceptibility to Botrytis
Source: Plant Cell. 2022 Aug 10;34(10):4105–16. doi: 10.1093/plcell/koac206 (PMC9516177; doi:10.1093/plcell/koac206)
Supplement: koac206_Supplementary_Data [file koac206_supplementary_data.zip › koac206_Supplementary_Data/tpc.22.00079_SupplementalDataSet2.xlsx]

## Sheet: N01
Supplemental Data. Cui et al. (2022). Plant Cell. Ectopic expression of BOTRYTIS SUSCEPTIBLE1 reveals its function as a positive regulator of wound-induced cell death and plant susceptibility to Botrytis.
Supplemental Data Set 2. Genome structure variations detected in bos1-1.
For bos1-1 genome re-sequencing, bos1-1 DNA was extracted and sequenced following the standard procedures
of Oxford nanopore sequencing. Sequence depth was 129x, 99.77% of 24.37 GB clean data mapped properly to the
Arabidopsis genome (TAIR10). The raw data have been deposited to NCBI (#PRJNA728243). Structural variations
were analyzed with Sniffles (Sedlazeck et al., 2018).
*Sequence variation (SV) types: DEL, deletion; INS, insertion; INV, inversion; DUP, duplication; TRA, chromosome
translocation. The + and - signs indicate the forward and reverse strands of SV in the genome.
Number	Samples	Position start	Position end	Length	Direction start	Direction end	SV types*
1	NC_003070.9	176479	176512	33	+	-	DEL
2	NC_003070.9	270495	270899	404	+	-	INS
3	NC_003070.9	270491	270602	111	+	-	DEL
4	NC_003070.9	1243266	1243301	35	+	-	DEL
5	NC_003070.9	2455243	2463077	7834	-	-	INV
6	NC_003070.9	2457267	2465098	7831	+	+	INV
7	NC_003070.9	3224485	3224529	44	+	-	DEL
8	NC_003070.9	3252281	3252328	47	+	-	DEL
9	NC_003070.9	4015267	4015314	47	+	-	DEL
10	NC_003070.9	5199100	5199135	35	+	-	DEL
11	NC_003070.9	6197391	6198632	1241	-	-	INV
12	NC_003070.9	6951451	6951505	54	+	-	DEL
13	NC_003070.9	7056119	7056152	33	+	-	DEL
14	NC_003070.9	7675958	7676068	110	+	-	INS
15	NC_003070.9	7964667	7964718	51	+	-	DEL
16	NC_003070.9	8546714	8546841	127	+	-	INS
17	NC_003070.9	8794712	8795476	764	+	-	INS
18	NC_003070.9	8795167	8795220	53	+	-	DEL
19	NC_003070.9	9000541	9000590	49	+	-	DEL
20	NC_003070.9	9023725	9023774	49	+	-	DEL
21	NC_003070.9	9175701	9175803	102	+	-	DEL
22	NC_003070.9	9371723	9371930	207	+	-	INS
23	NC_003070.9	9887416	9887465	49	+	-	DEL
24	NC_003070.9	10019192	10019262	70	+	-	DEL
25	NC_003070.9	11892062	11892284	222	+	-	INS
26	NC_003070.9	12091711	12091812	101	+	-	DEL
27	NC_003070.9	12733346	12733406	60	+	-	DEL
28	NC_003070.9	12772563	12772638	75	+	-	DEL
29	NC_003070.9	12775977	12776052	75	+	-	DEL
30	NC_003070.9	12799782	12799858	76	+	-	INS
31	NC_003070.9	12824011	12824052	41	+	-	DEL
32	NC_003070.9	12823431	12824743	1312	+	+	INV
33	NC_003070.9	12907617	12907717	100	+	-	DEL
34	NC_003070.9	13102831	13102926	95	+	-	DEL
35	NC_003070.9	13108907	13108977	70	+	-	DEL
36	NC_003070.9	13201248	13201352	104	+	-	DEL
37	NC_003070.9	13430230	13430302	72	+	-	DEL
38	NC_003070.9	13842088	13842140	52	+	-	DEL
39	NC_003070.9	13851037	13851096	59	+	-	DEL
40	NC_003070.9	13852294	13852331	37	+	-	DEL
41	NC_003070.9	13993086	13993195	109	+	-	DEL
42	NC_003070.9	14139748	14139808	60	+	-	DEL
43	NC_003070.9	14139754	14139858	104	+	-	INS
44	NC_003070.9	14255817	14256171	354	+	-	INS
45	NC_003070.9	14343810	14383838	40028	+	-	DEL
46	NC_003070.9	14509268	14509731	463	+	-	INS
47	NC_003070.9	14511721	14538722	27001	+	-	DEL
48	NC_003070.9	14545704	14581719	36015	+	-	DEL
49	NC_003070.9	14685672	14685760	88	+	-	INS
50	NC_003070.9	14723141	14723241	100	+	-	DEL
51	NC_003070.9	14723224	14723285	61	+	-	INS
52	NC_003070.9	14726676	14726990	314	+	-	DEL
53	NC_003070.9	14728082	14728238	156	+	-	DEL
54	NC_003070.9	14728448	14729497	1049	+	-	INS
55	NC_003070.9	14729228	14729381	153	+	-	DEL
56	NC_003070.9	14733385	14734731	1346	+	-	DEL
57	NC_003070.9	14733371	14733650	279	+	-	DEL
58	NC_003070.9	14737698	14738077	379	+	-	INS
59	NC_003070.9	14740331	14740714	383	+	-	INS
60	NC_003070.9	14934639	14934780	141	+	-	INS
61	NC_003070.9	14934560	14935034	474	+	-	INS
62	NC_003070.9	14969725	14970166	441	+	-	INS
63	NC_003070.9	14982689	14983529	840	+	-	DEL
64	NC_003070.9	14983193	14983336	143	+	-	INS
65	NC_003070.9	14983461	14983605	144	+	-	INS
66	NC_003070.9	15025387	15025543	156	+	-	DEL
67	NC_003070.9	15026512	15026677	165	+	-	INS
68	NC_003070.9	15029567	15030193	626	+	-	DEL
69	NC_003070.9	15032903	15033469	566	+	-	INS
70	NC_003070.9	15042082	15042133	51	+	-	INS
71	NC_003070.9	15081903	15086041	4138	-	+	DUP
72	NC_003070.9	15082838	15083017	179	+	-	INS
73	NC_003070.9	15082903	15083074	171	+	-	DEL
74	NC_003070.9	15084494	15084666	172	+	-	INS
75	NC_003070.9	15084554	15084721	167	+	-	INS
76	NC_003070.9	15096906	15097194	288	+	-	INS
77	NC_003070.9	15098204	15098632	428	+	-	DEL
78	NC_003070.9	15098645	15099045	400	+	-	INS
79	NC_003070.9	15098639	15098713	74	+	-	DEL
80	NC_003070.9	15100834	15100980	146	+	-	DEL
81	NC_003070.9	15101747	15101846	99	+	-	DEL
82	NC_003070.9	15101992	15102037	45	+	-	INS
83	NC_003070.9	15103185	15103676	491	+	-	INS
84	NC_003070.9	15103296	15103647	351	+	-	DEL
85	NC_003070.9	15120033	15120116	83	+	-	INS
86	NC_003070.9	15127919	15128001	82	+	-	INS
87	NC_003070.9	15130908	15131067	159	+	-	DEL
88	NC_003070.9	15131853	15131937	84	+	-	INS
89	NC_003070.9	15131863	15132263	400	+	-	DEL
90	NC_003070.9	15132673	15132729	56	+	-	DEL
91	NC_003070.9	15134369	15134973	604	+	-	INS
92	NC_003070.9	15134846	15135005	159	+	-	DEL
93	NC_003070.9	15144362	15144404	42	+	-	INS
94	NC_003070.9	15169986	15170032	46	+	-	INS
95	NC_003070.9	15172599	15173079	480	+	-	DEL
96	NC_003070.9	15174607	15175086	479	+	-	DEL
97	NC_003070.9	15176612	15177091	479	+	-	DEL
98	NC_003070.9	15191541	15191637	96	+	-	INS
99	NC_003070.9	15196277	15196361	84	+	-	DEL
100	NC_003070.9	15197760	15197814	54	+	-	DEL
101	NC_003070.9	15197768	15197823	55	+	-	DEL
102	NC_003070.9	15199387	15199536	149	+	-	DEL
103	NC_003070.9	15199707	15199803	96	+	-	INS
104	NC_003070.9	15227678	15228194	516	+	-	DEL
105	NC_003070.9	15313131	15411106	97975	+	-	DEL
106	NC_003070.9	15322827	15322974	147	+	-	DEL
107	NC_003070.9	15326836	15327661	825	+	-	INS
108	NC_003070.9	15423884	15436239	12355	-	-	INV
109	NC_003070.9	15423959	15424003	44	+	-	INS
110	NC_003070.9	15423884	15436023	12139	-	+	DUP
111	NC_003070.9	15424594	15424707	113	+	-	DEL
112	NC_003070.9	15430443	15430508	65	+	-	DEL
113	NC_003070.9	15431219	15431371	152	+	-	INS
114	NC_003070.9	15431713	15436686	4973	+	-	DEL
115	NC_003070.9	15436682	15438164	1482	-	+	DUP
116	NC_003070.9	15645912	15646038	126	+	-	INS
117	NC_003070.9	15993773	15993825	52	+	-	DEL
118	NC_003070.9	16052967	16053047	80	+	-	INS
119	NC_003070.9	16175863	16175898	35	+	-	DEL
120	NC_003070.9	16284349	16307254	22905	-	+	DUP
121	NC_003070.9	16285738	16285822	84	+	-	INS
122	NC_003070.9	16291874	16292815	941	+	-	DEL
123	NC_003070.9	16296258	16303819	7561	+	-	DEL
124	NC_003070.9	16297678	16297720	42	+	-	DEL
125	NC_003070.9	16300036	16300069	33	+	-	INS
126	NC_003070.9	16303815	16304739	924	+	-	INS
127	NC_003070.9	16510000	16510043	43	+	-	DEL
128	NC_003070.9	16516502	16516993	491	+	-	DEL
129	NC_003070.9	16516502	16516993	491	+	-	DEL
130	NC_003070.9	16518782	16518894	112	+	-	DEL
131	NC_003070.9	16518881	16518939	58	+	-	INS
132	NC_003070.9	16518908	16519279	371	+	-	INS
133	NC_003070.9	16519097	16519140	43	+	-	DEL
134	NC_003070.9	16673553	16673707	154	+	-	DEL
135	NC_003070.9	16737954	16738561	607	+	-	INS
136	NC_003070.9	16868411	16868504	93	+	-	DEL
137	NC_003070.9	17279600	17279693	93	+	-	DEL
138	NC_003070.9	17639359	17639478	119	+	-	DEL
139	NC_003070.9	19452851	19453963	1112	+	-	INS
140	NC_003070.9	19452851	19452897	46	-	+	DUP
141	NC_003070.9	20042344	20042401	57	+	-	DEL
142	NC_003070.9	20090211	20090252	41	+	-	INS
143	NC_003070.9	20475916	20476063	147	+	-	INS
144	NC_003070.9	20807874	20807909	35	+	-	DEL
145	NC_003070.9	20938868	20944033	5165	-	-	INV
146	NC_003070.9	20940729	20945895	5166	+	+	INV
147	NC_003070.9	20940730	20944034	3304	-	-	INV
148	NC_003070.9	20958903	20958948	45	+	-	DEL
149	NC_003070.9	20979698	20980062	364	+	-	INS
150	NC_003070.9	20979645	20979716	71	+	-	INS
151	NC_003070.9	21457615	21457648	33	+	-	DEL
152	NC_003070.9	23542164	23542240	76	+	-	DEL
153	NC_003070.9	24885448	24885528	80	+	-	DEL
154	NC_003070.9	27562959	27562992	33	+	-	DEL
155	NC_003070.9	28498018	28498058	40	+	-	DEL
156	NC_003070.9	28537489	28537589	100	+	-	DEL
157	NC_003070.9	28789129	28789347	218	+	-	INS
158	NC_003070.9	29300709	29305841	5132	-	+	DUP
159	NC_003070.9	29305644	29305675	31	+	-	INS
160	NC_003070.9	29306859	29306897	38	+	-	DEL
161	NC_003070.9	29345245	29345325	80	+	-	INS
162	NC_003071.7	1100	10349	9249	-	+	DUP
163	NC_003071.7	2528	2836	308	+	-	DEL
164	NC_003071.7	2767	3101	334	+	-	INS
165	NC_003071.7	3392	10287	6895	-	+	DUP
166	NC_003071.7	3620	10282	6662	-	+	DUP
167	NC_003071.7	6980	42163	35183	+	-	DEL
168	NC_003071.7	6976	49784	42808	-	+	DUP
169	NC_003071.7	9749	9836	87	+	-	INS
170	NC_003071.7	9782	9840	58	+	-	INS
171	NC_003071.7	10264	10327	63	+	-	INS
172	NC_003071.7	13145	29435	16290	-	-	INV
173	NC_003071.7	13847	28031	14184	+	+	INV
174	NC_003071.7	42164	49787	7623	+	-	DEL
175	NC_003071.7	46871	46977	106	+	-	DEL
176	NC_003071.7	49788	55628	5840	-	+	DUP
177	NC_003071.7	56224	56259	35	+	-	DEL
178	NC_003071.7	208284	208356	72	+	-	DEL
179	NC_003071.7	891286	891939	653	-	-	INV
180	NC_003071.7	924278	924414	136	+	-	INS
181	NC_003071.7	1010899	1010931	32	+	-	DEL
182	NC_003071.7	1416776	1416807	31	+	-	INS
183	NC_003071.7	1803440	1803612	172	+	-	DEL
184	NC_003071.7	2197066	2197660	594	+	-	INS
185	NC_003071.7	2197876	2197915	39	+	-	DEL
186	NC_003071.7	2460985	2461084	99	+	-	DEL
187	NC_003071.7	2542215	2542308	93	+	-	INS
188	NC_003071.7	2542215	2542565	350	+	-	INS
189	NC_003071.7	2629108	2629373	265	+	-	INS
190	NC_003071.7	2680413	2680982	569	+	-	INS
191	NC_003071.7	3092760	3092938	178	+	-	DEL
192	NC_003071.7	3110723	3110877	154	+	-	DEL
193	NC_003071.7	3110723	3111139	416	+	-	INS
194	NC_003071.7	3360735	3360950	215	+	-	INS
195	NC_003071.7	3571499	3571988	489	+	-	INS
196	NC_003071.7	3605678	3607929	2251	-	+	DUP
197	NC_003071.7	3610531	3610708	177	+	-	DEL
198	NC_003071.7	3611026	3611182	156	+	-	DEL
199	NC_003071.7	3611838	3611902	64	+	-	INS
200	NC_003071.7	3611838	3611883	45	+	-	DEL
201	NC_003071.7	3613484	3613697	213	+	-	INS
202	NC_003071.7	3614871	3628141	13270	+	-	DEL
203	NC_003071.7	3614917	3626519	11602	-	+	DUP
204	NC_003071.7	3616705	3616880	175	+	-	DEL
205	NC_003071.7	3617244	3626592	9348	-	-	INV
206	NC_003071.7	3617842	3617945	103	+	-	DEL
207	NC_003071.7	3618196	3618371	175	+	-	DEL
208	NC_003071.7	3622519	3622732	213	+	-	INS
209	NC_003071.7	3622991	3623428	437	+	-	INS
210	NC_003071.7	3629223	3629370	147	+	-	INS
211	NC_003071.7	3629813	3629922	109	+	-	DEL
212	NC_003071.7	3629817	3629895	78	+	-	INS
213	NC_003071.7	3630598	3630707	109	+	-	INS
214	NC_003071.7	3632062	3632193	131	+	-	INS
215	NC_003071.7	3633378	3633423	45	+	-	DEL
216	NC_003071.7	3633377	3633417	40	+	-	INS
217	NC_003071.7	3633877	3633947	70	+	-	INS
218	NC_003071.7	4103519	4103589	70	+	-	DEL
219	NC_003071.7	4648511	4648595	84	+	-	DEL
220	NC_003071.7	4650211	4650261	50	+	-	INS
221	NC_003071.7	4650318	4650374	56	+	-	DEL
222	NC_003071.7	4733693	4733825	132	+	-	DEL
223	NC_003071.7	4775318	4775354	36	+	-	DEL
224	NC_003071.7	4996915	4996971	56	+	-	DEL
225	NC_003071.7	4996914	4997076	162	+	-	INS
226	NC_003071.7	5022350	5022415	65	+	-	DEL
227	NC_003071.7	5022349	5022497	148	+	-	DEL
228	NC_003071.7	5085650	5085683	33	+	-	DEL
229	NC_003071.7	5099962	5100098	136	+	-	DEL
230	NC_003071.7	5198175	5206004	7829	-	+	DUP
231	NC_003071.7	5201882	5202024	142	+	-	INS
232	NC_003071.7	5456687	5456765	78	+	-	DEL
233	NC_003071.7	5589086	5589162	76	+	-	INS
234	NC_003071.7	5799781	5799887	106	+	-	DEL
235	NC_003071.7	5949644	5950121	477	+	-	INS
236	NC_003071.7	6002270	6002444	174	+	-	DEL
237	NC_003071.7	6619464	6619512	48	+	-	DEL
238	NC_003071.7	6738473	6738644	171	+	-	INS
239	NC_003071.7	6738472	6738547	75	+	-	DEL
240	NC_003071.7	7005163	7010187	5024	-	+	DUP
241	NC_003071.7	7751402	7751437	35	+	-	DEL
242	NC_003071.7	8021554	8021640	86	+	-	DEL
243	NC_003071.7	8021555	8021709	154	+	-	INS
244	NC_003071.7	8381911	8381965	54	+	-	DEL
245	NC_003071.7	8678491	8678545	54	+	-	DEL
246	NC_003071.7	9723263	9723305	42	+	-	DEL
247	NC_003071.7	10059151	10059183	32	+	-	DEL
248	NC_003071.7	10623220	10623291	71	+	-	INS
249	NC_003071.7	10651872	10652063	191	+	-	INS
250	NC_003071.7	11764990	11765022	32	+	-	DEL
251	NC_003071.7	11839602	11839645	43	+	-	DEL
252	NC_003071.7	12280158	12280191	33	+	-	DEL
253	NC_003071.7	12361313	12361346	33	+	-	DEL
254	NC_003071.7	12866410	12866443	33	+	-	DEL
255	NC_003071.7	12897747	12897779	32	+	-	DEL
256	NC_003071.7	13095182	13095770	588	+	-	INS
257	NC_003071.7	13095184	13095645	461	+	-	INS
258	NC_003071.7	13185662	13185716	54	+	-	DEL
259	NC_003071.7	13824611	13824664	53	+	-	DEL
260	NC_003071.7	13959049	13960589	1540	+	-	INS
261	NC_003071.7	14714870	14714907	37	+	-	DEL
262	NC_003071.7	15623760	15623795	35	+	-	INS
263	NC_003071.7	15623780	15623847	67	+	-	INS
264	NC_003071.7	15849359	15849479	120	+	-	INS
265	NC_003071.7	15955421	15955462	41	+	-	DEL
266	NC_003071.7	16339572	16339616	44	+	-	DEL
267	NC_003071.7	17102928	17103031	103	+	-	INS
268	NC_003071.7	17106968	17107054	86	+	-	DEL
269	NC_003071.7	17463202	17463233	31	+	-	DEL
270	NC_003071.7	17946027	17946445	418	-	+	DUP
271	NC_003071.7	17946195	17946241	46	+	-	INS
272	NC_003071.7	18145585	18145635	50	+	-	DEL
273	NC_003071.7	19000034	19000071	37	+	-	INS
274	NC_003071.7	19100448	19100528	80	+	-	DEL
275	NC_003071.7	19100449	19100656	207	+	-	INS
276	NC_003071.7	19697473	19698289	816	-	+	DUP
277	NC_003071.7	19697813	19697914	101	+	-	INS
278	NC_003074.8	786377	786424	47	+	-	DEL
279	NC_003074.8	1514900	1514939	39	+	-	DEL
280	NC_003074.8	1648749	1648784	35	+	-	DEL
281	NC_003074.8	1959227	1961732	2505	-	+	DUP
282	NC_003074.8	2003882	2011751	7869	+	-	INS
283	NC_003074.8	2094490	2094532	42	+	-	DEL
284	NC_003074.8	2132843	2132886	43	+	-	DEL
285	NC_003074.8	2259761	2259809	48	+	-	DEL
286	NC_003074.8	3047088	3047120	32	+	-	DEL
287	NC_003074.8	3098803	3098859	56	+	-	DEL
288	NC_003074.8	4136083	4136182	99	+	-	INS
289	NC_003074.8	4929877	4929937	60	+	-	DEL
290	NC_003074.8	5279192	5279236	44	+	-	INS
291	NC_003074.8	5281069	5281112	43	+	-	INS
292	NC_003074.8	5281514	5282057	543	+	-	DEL
293	NC_003074.8	8063264	8063299	35	+	-	INS
294	NC_003074.8	8428297	8428329	32	+	-	INS
295	NC_003074.8	8891041	8891072	31	+	-	DEL
296	NC_003074.8	8901301	8902144	843	+	-	INS
297	NC_003074.8	9055577	9055641	64	+	-	DEL
298	NC_003074.8	9106874	9106910	36	+	-	DEL
299	NC_003074.8	9171874	9171982	108	+	-	DEL
300	NC_003074.8	9976777	9976811	34	+	-	DEL
301	NC_003074.8	10188121	10188152	31	+	-	DEL
302	NC_003074.8	11354159	11354253	94	+	-	DEL
303	NC_003074.8	11486180	11486249	69	+	-	DEL
304	NC_003074.8	11895393	11895439	46	+	-	DEL
305	NC_003074.8	11937103	11937156	53	+	-	DEL
306	NC_003074.8	12168177	12168496	319	+	-	INS
307	NC_003074.8	12242935	12243017	82	+	-	DEL
308	NC_003074.8	12670334	12670455	121	+	-	DEL
309	NC_003074.8	12685757	12685797	40	+	-	DEL
310	NC_003074.8	12759926	12760649	723	+	-	INS
311	NC_003074.8	12779343	12779468	125	+	-	DEL
312	NC_003074.8	13022634	13022736	102	+	-	DEL
313	NC_003074.8	13403051	13403769	718	+	-	INS
314	NC_003074.8	13415284	13415316	32	+	-	INS
315	NC_003074.8	13588787	13592602	3815	-	+	DUP
316	NC_003074.8	13589759	13589876	117	+	-	INS
317	NC_003074.8	13589759	13589816	57	+	-	DEL
318	NC_003074.8	13589759	13589882	123	+	-	INS
319	NC_003074.8	13599466	13599975	509	+	-	DEL
320	NC_003074.8	13685689	13759098	73409	+	+	INV
321	NC_003074.8	13687767	13687819	52	+	-	DEL
322	NC_003074.8	13692730	13693041	311	+	-	DEL
323	NC_003074.8	13696701	13696774	73	+	-	DEL
324	NC_003074.8	13701434	13701496	62	+	-	INS
325	NC_003074.8	13704547	13704826	279	+	-	DEL
326	NC_003074.8	13704824	13705027	203	+	-	INS
327	NC_003074.8	13709066	13709542	476	+	-	DEL
328	NC_003074.8	13709189	13709675	486	+	-	INS
329	NC_003074.8	13718181	13718668	487	+	-	DEL
330	NC_003074.8	13718468	13718517	49	+	-	DEL
331	NC_003074.8	13724839	13725069	230	+	-	DEL
332	NC_003074.8	13726059	13726126	67	+	-	DEL
333	NC_003074.8	13735830	13735926	96	+	-	DEL
334	NC_003074.8	13751861	13752103	242	+	-	DEL
335	NC_003074.8	13756558	13756607	49	+	-	DEL
336	NC_003074.8	13757492	13757544	52	+	-	DEL
337	NC_003074.8	13763700	13763952	252	+	-	DEL
338	NC_003074.8	13766540	13766716	176	+	-	INS
339	NC_003074.8	13783239	13783812	573	+	-	INS
340	NC_003074.8	13785520	13785841	321	+	-	DEL
341	NC_003074.8	13785543	13785714	171	+	-	INS
342	NC_003074.8	13788938	13789415	477	+	-	DEL
343	NC_003074.8	13790180	13790647	467	+	-	INS
344	NC_003074.8	13836590	13837508	918	+	-	INS
345	NC_003074.8	13840150	13840216	66	+	-	INS
346	NC_003074.8	13844277	13844415	138	-	+	DUP
347	NC_003074.8	13844728	13845231	503	+	-	INS
348	NC_003074.8	13847073	13847134	61	+	-	DEL
349	NC_003074.8	13848455	13848546	91	+	-	DEL
350	NC_003074.8	13848698	13848730	32	+	-	INS
351	NC_003074.8	13851684	13851717	33	+	-	INS
352	NC_003074.8	13852238	13852576	338	+	-	DEL
353	NC_003074.8	13852262	13852409	147	+	-	INS
354	NC_003074.8	13855631	13855773	142	+	-	INS
355	NC_003074.8	13856917	13857042	125	+	-	DEL
356	NC_003074.8	13858601	13858753	152	+	-	DEL
357	NC_003074.8	13860746	13861212	466	+	-	INS
358	NC_003074.8	13860758	13860790	32	+	-	INS
359	NC_003074.8	13862297	13862336	39	+	-	DEL
360	NC_003074.8	13867061	13867336	275	+	-	DEL
361	NC_003074.8	13867061	13867282	221	+	-	INS
362	NC_003074.8	13869750	13870238	488	+	-	DEL
363	NC_003074.8	14132041	14141628	9587	+	-	DEL
364	NC_003074.8	14173689	14183010	9321	+	+	INV
365	NC_003074.8	14173689	14188312	14623	+	-	DEL
366	NC_003074.8	14173689	14187792	14103	+	+	INV
367	NC_003074.8	14178037	14178096	59	+	-	DEL
368	NC_003074.8	14183738	14184050	312	+	-	DEL
369	NC_003074.8	14183957	14184156	199	+	-	INS
370	NC_003074.8	14188110	14208949	20839	+	+	INV
371	NC_003074.8	14188108	14191600	3492	+	+	INV
372	NC_003074.8	14191660	14205200	13540	-	+	DUP
373	NC_003074.8	14192809	14201441	8632	+	-	DEL
374	NC_003074.8	14192868	14200561	7693	-	+	DUP
375	NC_003074.8	14192429	14204846	12417	-	+	DUP
376	NC_003074.8	14192872	14194157	1285	-	-	INV
377	NC_003074.8	14192798	14193755	957	+	-	DEL
378	NC_003074.8	14193319	14193483	164	+	-	DEL
379	NC_003074.8	14193406	14193486	80	+	-	DEL
380	NC_003074.8	14193781	14193812	31	+	-	INS
381	NC_003074.8	14193891	14203142	9251	-	+	DUP
382	NC_003074.8	14194449	14194723	274	+	-	INS
383	NC_003074.8	14193749	14205200	11451	-	+	DUP
384	NC_003074.8	14193698	14193820	122	+	-	INS
385	NC_003074.8	14194003	14194389	386	+	-	DEL
386	NC_003074.8	14194031	14194080	49	+	-	DEL
387	NC_003074.8	14194333	14194365	32	+	-	DEL
388	NC_003074.8	14194423	14194471	48	+	-	INS
389	NC_003074.8	14193820	14202060	8240	-	+	DUP
390	NC_003074.8	14194398	14194469	71	+	-	DEL
391	NC_003074.8	14194443	14194493	50	+	-	INS
392	NC_003074.8	14195010	14199533	4523	-	+	DUP
393	NC_003074.8	14195109	14204105	8996	-	+	DUP
394	NC_003074.8	14194726	14194927	201	-	-	INV
395	NC_003074.8	14194867	14197349	2482	+	-	DEL
396	NC_003074.8	14194449	14194726	277	+	-	INS
397	NC_003074.8	14194449	14205201	10752	-	+	DUP
398	NC_003074.8	14194892	14195083	191	+	-	DEL
399	NC_003074.8	14194912	14195126	214	+	-	INS
400	NC_003074.8	14195679	14201441	5762	+	-	DEL
401	NC_003074.8	14195157	14195342	185	+	-	DEL
402	NC_003074.8	14195746	14197725	1979	+	+	INV
403	NC_003074.8	14196430	14196739	309	+	-	DEL
404	NC_003074.8	14196606	14196871	265	+	-	DEL
405	NC_003074.8	14197022	14197101	79	+	-	DEL
406	NC_003074.8	14196427	14197102	675	+	-	INS
407	NC_003074.8	14197350	14205200	7850	-	+	DUP
408	NC_003074.8	14197109	14197512	403	+	-	INS
409	NC_003074.8	14197815	14198700	885	+	+	INV
410	NC_003074.8	14197940	14198029	89	+	-	INS
411	NC_003074.8	14198129	14198399	270	+	-	DEL
412	NC_003074.8	14198182	14198283	101	+	-	INS
413	NC_003074.8	14198374	14198464	90	+	-	DEL
414	NC_003074.8	14198525	14198617	92	+	-	INS
415	NC_003074.8	14198972	14199050	78	+	-	INS
416	NC_003074.8	14199247	14199581	334	+	-	DEL
417	NC_003074.8	14199247	14199581	334	+	-	DEL
418	NC_003074.8	14199757	14199873	116	+	-	DEL
419	NC_003074.8	14200360	14202414	2054	+	-	DEL
420	NC_003074.8	14200552	14200812	260	+	-	DEL
421	NC_003074.8	14200624	14200719	95	+	-	INS
422	NC_003074.8	14200851	14202184	1333	+	+	INV
423	NC_003074.8	14200923	14200990	67	+	-	INS
424	NC_003074.8	14201766	14201865	99	+	-	INS
425	NC_003074.8	14201836	14201915	79	+	-	DEL
426	NC_003074.8	14202052	14202164	112	+	-	DEL
427	NC_003074.8	14202623	14202813	190	+	-	DEL
428	NC_003074.8	14203145	14203188	43	+	-	INS
429	NC_003074.8	14203209	14203288	79	+	-	DEL
430	NC_003074.8	14203729	14203813	84	+	-	INS
431	NC_003074.8	14203815	14203895	80	+	-	DEL
432	NC_003074.8	14204065	14204104	39	+	-	DEL
433	NC_003074.8	14204107	14204226	119	+	-	INS
434	NC_003074.8	14204107	14205145	1038	+	-	INS
435	NC_003074.8	14204264	14204419	155	+	-	DEL
436	NC_003074.8	14204323	14204547	224	+	+	INV
437	NC_003074.8	14204107	14204229	122	+	-	INS
438	NC_003074.8	14204806	14204877	71	+	-	DEL
439	NC_003074.8	14204851	14204901	50	+	-	INS
440	NC_003074.8	14204815	14204866	51	+	-	DEL
441	NC_003074.8	14204875	14204925	50	+	-	INS
442	NC_003074.8	14254393	14254459	66	+	-	DEL
443	NC_003074.8	14305224	14305292	68	+	-	DEL
444	NC_003074.8	14306150	14306226	76	+	-	DEL
445	NC_003074.8	14517766	14517804	38	+	-	DEL
446	NC_003074.8	14569962	14569996	34	+	-	DEL
447	NC_003074.8	14762208	14762271	63	+	-	DEL
448	NC_003074.8	14979620	14979678	58	+	-	DEL
449	NC_003074.8	15140593	15140633	40	+	-	DEL
450	NC_003074.8	15141357	15141817	460	+	-	DEL
451	NC_003074.8	15258166	15258224	58	+	-	INS
452	NC_003074.8	15703168	15703203	35	+	-	DEL
453	NC_003074.8	15712909	15712955	46	+	-	DEL
454	NC_003074.8	15717777	15717850	73	+	-	DEL
455	NC_003074.8	15733088	15733164	76	+	-	DEL
456	NC_003074.8	15739280	15739573	293	+	-	INS
457	NC_003074.8	16577006	16577038	32	+	-	DEL
458	NC_003074.8	16594640	16594672	32	+	-	DEL
459	NC_003074.8	17541284	17541362	78	+	-	DEL
460	NC_003074.8	18101270	18101353	83	+	-	DEL
461	NC_003074.8	19075511	19075572	61	+	-	DEL
462	NC_003074.8	20763033	20763128	95	+	-	DEL
463	NC_003074.8	21953113	21953224	111	+	-	DEL
464	NC_003074.8	21995091	21995123	32	+	-	INS
465	NC_003074.8	22206566	22206597	31	+	-	DEL
466	NC_003074.8	23031087	23031133	46	+	-	DEL
467	NC_003075.7	659450	659732	282	+	-	INS
468	NC_003075.7	659449	659526	77	+	-	DEL
469	NC_003075.7	866738	866956	218	+	-	INS
470	NC_003075.7	1595631	1595680	49	+	-	DEL
471	NC_003075.7	1732072	1732108	36	+	-	DEL
472	NC_003075.7	1741653	1741689	36	+	-	DEL
473	NC_003075.7	2269182	2269277	95	+	-	DEL
474	NC_003075.7	2297446	2297540	94	+	-	DEL
475	NC_003075.7	2345938	2345971	33	+	-	DEL
476	NC_003075.7	2922606	2922784	178	+	-	INS
477	NC_003075.7	2922655	2922833	178	+	-	DEL
478	NC_003075.7	2923436	2923613	177	+	-	DEL
479	NC_003075.7	2925220	2925483	263	+	-	INS
480	NC_003075.7	2927215	2927538	323	+	-	DEL
481	NC_003075.7	2927695	2927870	175	+	-	DEL
482	NC_003075.7	2930627	2931085	458	+	-	DEL
483	NC_003075.7	2932808	2932983	175	+	-	INS
484	NC_003075.7	2934424	2934604	180	+	-	INS
485	NC_003075.7	2937194	2937370	176	+	-	DEL
486	NC_003075.7	2938276	2938456	180	+	-	DEL
487	NC_003075.7	2939652	2939787	135	+	-	DEL
488	NC_003075.7	2939667	2939712	45	+	-	INS
489	NC_003075.7	2942653	2943004	351	+	-	DEL
490	NC_003075.7	2942922	2943132	210	+	-	INS
491	NC_003075.7	2943666	2944003	337	+	-	DEL
492	NC_003075.7	2945675	2945858	183	+	-	DEL
493	NC_003075.7	2947154	2947357	203	+	-	INS
494	NC_003075.7	2949851	2950090	239	+	-	INS
495	NC_003075.7	2949746	2950012	266	+	-	DEL
496	NC_003075.7	2951006	2951183	177	+	-	DEL
497	NC_003075.7	2952910	2953086	176	+	-	DEL
498	NC_003075.7	2953614	2953812	198	+	-	DEL
499	NC_003075.7	2954652	2954820	168	+	-	INS
500	NC_003075.7	2954940	2955150	210	+	-	DEL
501	NC_003075.7	2961689	2961860	171	+	-	INS
502	NC_003075.7	2963765	2963944	179	+	-	DEL
503	NC_003075.7	3054306	3061552	7246	-	+	DUP
504	NC_003075.7	3056751	3056782	31	+	-	INS
505	NC_003075.7	3059265	3059333	68	+	-	DEL
506	NC_003075.7	3099716	3099997	281	+	-	DEL
507	NC_003075.7	3507959	3512629	4670	+	-	INS
508	NC_003075.7	3533391	3533674	283	+	-	INS
509	NC_003075.7	3655853	3656025	172	+	-	INS
510	NC_003075.7	3671821	3672257	436	+	-	INS
511	NC_003075.7	3867992	3868084	92	+	-	INS
512	NC_003075.7	3868057	3868094	37	+	-	DEL
513	NC_003075.7	3868944	3868983	39	+	-	DEL
514	NC_003075.7	3869869	3870356	487	+	-	DEL
515	NC_003075.7	3870175	3870216	41	+	-	DEL
516	NC_003075.7	3873924	3874096	172	+	-	DEL
517	NC_003075.7	3875965	3876349	384	+	-	DEL
518	NC_003075.7	3876960	3877050	90	+	-	INS
519	NC_003075.7	3877021	3877058	37	+	-	DEL
520	NC_003075.7	3952897	3953067	170	+	-	DEL
521	NC_003075.7	3966279	3966315	36	+	-	DEL
522	NC_003075.7	3967191	3967261	70	+	-	DEL
523	NC_003075.7	3968960	3969061	101	+	-	DEL
524	NC_003075.7	3968968	3969038	70	+	-	INS
525	NC_003075.7	3970310	3970763	453	+	-	INS
526	NC_003075.7	3970674	3970745	71	+	-	DEL
527	NC_003075.7	3973506	3973652	146	+	-	DEL
528	NC_003075.7	3980629	3980767	138	+	-	INS
529	NC_003075.7	3981488	3981667	179	+	-	DEL
530	NC_003075.7	3984013	3984121	108	+	-	DEL
531	NC_003075.7	3984059	3984128	69	+	-	INS
532	NC_003075.7	3984958	3985131	173	+	-	INS
533	NC_003075.7	3986940	3987086	146	+	-	DEL
534	NC_003075.7	3987700	3987765	65	+	-	DEL
535	NC_003075.7	3987765	3987852	87	+	-	INS
536	NC_003075.7	3987766	3997962	10196	+	-	DEL
537	NC_003075.7	3987879	3987920	41	+	-	DEL
538	NC_003075.7	3988964	3989061	97	+	-	INS
539	NC_003075.7	3989995	3990029	34	+	-	DEL
540	NC_003075.7	3990849	3991334	485	+	-	DEL
541	NC_003075.7	3993791	3993849	58	+	-	INS
542	NC_003075.7	3994838	3995009	171	+	-	DEL
543	NC_003075.7	3996201	3996404	203	+	-	INS
544	NC_003075.7	3997608	3997700	92	+	-	INS
545	NC_003075.7	3997961	3998052	91	+	-	DEL
546	NC_003075.7	3997961	3998052	91	+	-	INS
547	NC_003075.7	3997961	3998190	229	+	-	INS
548	NC_003075.7	3999915	4000091	176	+	-	INS
549	NC_003075.7	3999722	3999898	176	+	-	DEL
550	NC_003075.7	4006030	4006269	239	+	-	INS
551	NC_003075.7	4061395	4061548	153	+	-	INS
552	NC_003075.7	4279669	4279702	33	+	-	DEL
553	NC_003075.7	4547832	4548010	178	+	-	DEL
554	NC_003075.7	4579161	4579902	741	+	-	DEL
555	NC_003075.7	4579896	4580808	912	+	-	INS
556	NC_003075.7	4777207	4777401	194	+	-	INS
557	NC_003075.7	5203789	5203847	58	+	-	DEL
558	NC_003075.7	5360877	5361044	167	+	-	DEL
559	NC_003075.7	5398316	5398350	34	+	-	DEL
560	NC_003075.7	5423441	5423502	61	+	-	DEL
561	NC_003075.7	5628861	5628907	46	+	-	DEL
562	NC_003075.7	6666176	6666224	48	+	-	DEL
563	NC_003075.7	6975973	6976006	33	+	-	DEL
564	NC_003075.7	9182963	9184536	1573	+	-	INS
565	NC_003075.7	9182963	9184667	1704	+	-	DEL
566	NC_003075.7	9184667	9187052	2385	-	+	DEL
567	NC_003075.7	9187053	9188004	951	+	-	DEL
568	NC_003075.7	9192396	9192554	158	+	-	INS
569	NC_003075.7	9192432	9193874	1442	+	-	INS
570	NC_003075.7	9320545	9328257	7712	+	-	INS
571	NC_003075.7	9343615	9344131	516	+	-	INS
572	NC_003075.7	9345766	9345895	129	+	-	INS
573	NC_003075.7	9362629	9362671	42	+	-	DEL
574	NC_003075.7	9390455	9390502	47	+	-	INS
575	NC_003075.7	9969151	9969227	76	+	-	DEL
576	NC_003075.7	11208815	11208884	69	+	-	INS
577	NC_003075.7	11750269	11756418	6149	-	+	DUP
578	NC_003075.7	11750871	11753052	2181	+	-	DEL
579	NC_003075.7	11750871	11754865	3994	+	-	DEL
580	NC_003075.7	11754866	11756418	1552	-	+	DUP
581	NC_003075.7	11755537	11755762	225	+	-	DEL
582	NC_003075.7	13736308	13736383	75	+	-	DEL
583	NC_003075.7	14558581	14558632	51	+	-	DEL
584	NC_003075.7	15464866	15464898	32	+	-	DEL
585	NC_003075.7	15790417	15790463	46	+	-	DEL
586	NC_003075.7	16444197	16444233	36	+	-	DEL
587	NC_003075.7	17483216	17483249	33	+	-	DEL
588	NC_003075.7	18096198	18096247	49	+	-	DEL
589	NC_003075.7	18268710	18268743	33	+	-	DEL
590	NC_003075.7	18510481	18510548	67	+	-	DEL
591	NC_003075.7	18572974	18573022	48	+	-	DEL
592	NC_003076.8	971395	972517	1122	+	-	INS
593	NC_003076.8	971391	971587	196	-	+	DUP
594	NC_003076.8	1409650	1409725	75	+	-	DEL
595	NC_003076.8	1645807	1645839	32	+	-	DEL
596	NC_003076.8	1951029	1951061	32	+	-	DEL
597	NC_003076.8	2036869	2036945	76	+	-	INS
598	NC_003076.8	2610117	2611153	1036	+	-	INS
599	NC_003076.8	3160445	3160481	36	+	-	DEL
600	NC_003076.8	3372145	3372865	720	+	-	INS
601	NC_003076.8	4002355	4012163	9808	-	+	DUP
602	NC_003076.8	4002354	4008951	6597	-	+	DUP
603	NC_003076.8	4003893	4003936	43	+	-	DEL
604	NC_003076.8	4004392	4004428	36	+	-	INS
605	NC_003076.8	4008951	4011921	2970	+	-	DEL
606	NC_003076.8	4074147	4074218	71	+	-	DEL
607	NC_003076.8	4669953	4670004	51	+	-	DEL
608	NC_003076.8	5397443	5397482	39	+	-	DEL
609	NC_003076.8	6195642	6195673	31	+	-	DEL
610	NC_003076.8	7870180	7870241	61	+	-	DEL
611	NC_003076.8	7876821	7877146	325	+	-	INS
612	NC_003076.8	7876821	7877148	327	+	-	INS
613	NC_003076.8	8428157	8428211	54	+	-	DEL
614	NC_003076.8	8446451	8446488	37	+	-	INS
615	NC_003076.8	8711781	8711813	32	+	-	DEL
616	NC_003076.8	10058485	10058560	75	+	-	DEL
617	NC_003076.8	10418747	10418792	45	+	-	DEL
618	NC_003076.8	10708354	10708460	106	+	-	DEL
619	NC_003076.8	11181734	11181783	49	+	-	DEL
620	NC_003076.8	11182635	11203495	20860	+	-	DEL
621	NC_003076.8	11184525	11188944	4419	-	+	DUP
622	NC_003076.8	11188550	11189013	463	+	-	INS
623	NC_003076.8	11194465	11202864	8399	+	+	INV
624	NC_003076.8	11194874	11217938	23064	-	+	DUP
625	NC_003076.8	11210862	11225974	15112	+	+	INV
626	NC_003076.8	11211457	11222923	11466	-	+	DUP
627	NC_003076.8	11218402	11228284	9882	-	+	DUP
628	NC_003076.8	11223345	11227033	3688	-	-	INV
629	NC_003076.8	11223364	11225957	2593	-	-	INV
630	NC_003076.8	11662550	11662600	50	+	-	INS
631	NC_003076.8	11675451	11675543	92	+	-	DEL
632	NC_003076.8	11702889	11703052	163	+	-	DEL
633	NC_003076.8	11704162	11704327	165	+	-	INS
634	NC_003076.8	11704869	11705045	176	+	-	DEL
635	NC_003076.8	11706632	11706784	152	+	-	INS
636	NC_003076.8	11706740	11706915	175	+	-	DEL
637	NC_003076.8	11706845	11707021	176	+	-	INS
638	NC_003076.8	11707481	11707658	177	+	-	DEL
639	NC_003076.8	11707940	11708133	193	+	-	INS
640	NC_003076.8	11709024	11709187	163	+	-	INS
641	NC_003076.8	11709227	11709315	88	+	-	DEL
642	NC_003076.8	11710528	11710559	31	+	-	INS
643	NC_003076.8	11710409	11710559	150	+	-	DEL
644	NC_003076.8	11710528	11711075	547	+	-	INS
645	NC_003076.8	11711816	11711929	113	+	-	DEL
646	NC_003076.8	11711929	11711995	66	+	-	INS
647	NC_003076.8	11723218	11723308	90	+	-	INS
648	NC_003076.8	11723226	11726023	2797	-	-	INV
649	NC_003076.8	11723264	11723380	116	+	-	DEL
650	NC_003076.8	11724339	11724516	177	+	-	DEL
651	NC_003076.8	11727585	11727761	176	+	-	DEL
652	NC_003076.8	11728086	11728325	239	+	-	INS
653	NC_003076.8	11728481	11728737	256	+	-	INS
654	NC_003076.8	11728599	11728774	175	+	-	INS
655	NC_003076.8	11729452	11729629	177	+	-	DEL
656	NC_003076.8	11730084	11730261	177	+	-	DEL
657	NC_003076.8	11729914	11730087	173	+	-	INS
658	NC_003076.8	11730851	11731019	168	+	-	DEL
659	NC_003076.8	11731066	11731232	166	+	-	INS
660	NC_003076.8	11731124	11731303	179	+	-	DEL
661	NC_003076.8	11732661	11732804	143	+	-	DEL
662	NC_003076.8	11732791	11732826	35	+	-	INS
663	NC_003076.8	11732782	11732925	143	+	-	DEL
664	NC_003076.8	11734136	11734322	186	+	-	DEL
665	NC_003076.8	11772216	11772272	56	+	-	INS
666	NC_003076.8	11781380	11781437	57	+	-	INS
667	NC_003076.8	11807101	11807239	138	+	-	DEL
668	NC_003076.8	11815737	11815805	68	+	-	INS
669	NC_003076.8	11816507	11816600	93	+	-	DEL
670	NC_003076.8	11818900	11818935	35	+	-	DEL
671	NC_003076.8	11821605	11821742	137	+	-	DEL
672	NC_003076.8	11822630	11822683	53	+	-	DEL
673	NC_003076.8	11823852	11823934	82	+	-	DEL
674	NC_003076.8	11839714	11839747	33	+	-	DEL
675	NC_003076.8	11849337	11849368	31	+	-	DEL
676	NC_003076.8	11853999	11854171	172	+	-	INS
677	NC_003076.8	11854622	11854653	31	+	-	DEL
678	NC_003076.8	11855574	11855739	165	+	-	INS
679	NC_003076.8	11863444	11863781	337	+	-	INS
680	NC_003076.8	11882284	11882379	95	+	-	DEL
681	NC_003076.8	11883321	11883408	87	+	-	INS
682	NC_003076.8	11885757	11885935	178	+	-	DEL
683	NC_003076.8	11899660	11899842	182	+	-	INS
684	NC_003076.8	11900642	11900820	178	+	-	DEL
685	NC_003076.8	11928856	11929104	248	+	-	DEL
686	NC_003076.8	11928921	11929621	700	+	-	INS
687	NC_003076.8	11932165	11932376	211	+	-	DEL
688	NC_003076.8	11934653	11934687	34	+	-	DEL
689	NC_003076.8	11935115	11935195	80	+	-	DEL
690	NC_003076.8	11935195	11935263	68	+	-	INS
691	NC_003076.8	11949068	11949479	411	+	-	INS
692	NC_003076.8	11949364	11949809	445	+	-	INS
693	NC_003076.8	12012302	12012338	36	+	-	DEL
694	NC_003076.8	12016826	12017031	205	+	-	DEL
695	NC_003076.8	12030697	12030754	57	+	-	INS
696	NC_003076.8	12043079	12043255	176	+	-	DEL
697	NC_003076.8	12593517	12593550	33	+	-	DEL
698	NC_003076.8	12710599	12711277	678	+	-	INS
699	NC_003076.8	12871750	12875680	3930	+	-	DEL
700	NC_003076.8	12875936	12876463	527	+	-	DEL
701	NC_003076.8	12876845	12877353	508	+	-	DEL
702	NC_003076.8	12878481	12878995	514	+	-	DEL
703	NC_003076.8	12881105	12881144	39	+	-	INS
704	NC_003076.8	12882007	12882041	34	+	-	INS
705	NC_003076.8	12884035	12884535	500	+	-	DEL
706	NC_003076.8	12884479	12884924	445	+	-	DEL
707	NC_003076.8	13434647	13435183	536	+	-	INS
708	NC_003076.8	13440962	13443858	2896	+	-	DEL
709	NC_003076.8	13449389	13449737	348	+	-	DEL
710	NC_003076.8	13449838	13450181	343	+	-	INS
711	NC_003076.8	13456560	13457261	701	+	-	DEL
712	NC_003076.8	13459344	13460036	692	+	-	DEL
713	NC_003076.8	13460471	13461153	682	+	-	INS
714	NC_003076.8	13460468	13461800	1332	+	-	INS
715	NC_003076.8	13461122	13462907	1785	+	-	INS
716	NC_003076.8	14158134	14158329	195	+	-	INS
717	NC_003076.8	14182633	14182699	66	+	-	DEL
718	NC_003076.8	16127738	16127816	78	+	-	DEL
719	NC_003076.8	16395102	16405698	10596	-	+	DUP
720	NC_003076.8	17146071	17146107	36	+	-	DEL
721	NC_003076.8	17235108	17235158	50	+	-	DEL
722	NC_003076.8	17828664	17828697	33	+	-	DEL
723	NC_003076.8	17848373	17848404	31	+	-	INS
724	NC_003076.8	18117960	18118051	91	+	-	DEL
725	NC_003076.8	19100384	19100415	31	+	-	DEL
726	NC_003076.8	20097928	20097963	35	+	-	DEL
727	NC_003076.8	20116000	20116038	38	+	-	DEL
728	NC_003076.8	21315061	21321269	6208	-	+	DUP
729	NC_003076.8	21315533	21317168	1635	+	-	INS
730	NC_003076.8	21316445	21316479	34	+	-	DEL
731	NC_003076.8	21316663	21316809	146	+	-	INS
732	NC_003076.8	21320763	21320795	32	+	-	DEL
733	NC_003076.8	22073066	22073101	35	+	-	DEL
734	NC_003076.8	22129350	22129384	34	+	-	DEL
735	NC_003076.8	22248347	22248381	34	+	-	INS
736	NC_003076.8	22627982	22628013	31	+	-	DEL
737	NC_003076.8	22794477	22794511	34	+	-	DEL
738	NC_003076.8	23298572	23298615	43	+	-	DEL
739	NC_003076.8	23523469	23523534	65	+	-	DEL
740	NC_003076.8	23775463	23775515	52	+	-	DEL
741	NC_003076.8	24022935	24023310	375	+	-	INS
742	NC_003076.8	24660276	24660308	32	+	-	DEL
743	NC_003076.8	24741445	24741483	38	+	-	DEL
744	NC_003076.8	24994340	24994372	32	+	-	DEL
745	NC_003076.8	26335561	26335595	34	+	-	DEL
746	NC_003076.8	26427168	26427201	33	+	-	DEL
747	NC_003076.8	26692689	26692721	32	+	-	DEL
748	NC_037304.1	12517	13123	606	-	-	INV
749	NC_037304.1	36449	36498	49	+	-	DEL
750	NC_037304.1	129810	130791	981	-	-	INV
751	NC_037304.1	135015	137005	1990	+	+	INV
752	NC_000932.1	0	84171	84171	-	-	INV
753	NC_000932.1	620	1648	1028	-	-	INV
754	NC_000932.1	1576	1655	79	+	-	INS
755	NC_000932.1	1882	1938	56	-	-	INV
756	NC_000932.1	2368	2418	50	+	-	INS
757	NC_000932.1	2975	3173	198	+	-	INS
758	NC_000932.1	2866	2912	46	+	-	DEL
759	NC_000932.1	2811	3144	333	-	-	INV
760	NC_000932.1	4119	4213	94	+	-	INS
761	NC_000932.1	4522	4662	140	+	-	INS
762	NC_000932.1	4066	4221	155	-	-	INV
763	NC_000932.1	4462	5048	586	-	+	DUP
764	NC_000932.1	4858	4970	112	+	-	INS
765	NC_000932.1	5416	5520	104	+	-	INS
766	NC_000932.1	4684	5106	422	+	+	INV
767	NC_000932.1	5655	5736	81	+	-	INS
768	NC_000932.1	6057	6114	57	+	-	INS
769	NC_000932.1	6908	6992	84	+	-	INS
770	NC_000932.1	6445	7154	709	-	+	DUP
771	NC_000932.1	7143	7258	115	+	-	DEL
772	NC_000932.1	6905	6970	65	+	+	INV
773	NC_000932.1	7416	7513	97	+	-	DEL
774	NC_000932.1	7035	7209	174	-	-	INV
775	NC_000932.1	7831	8534	703	+	-	DUP
776	NC_000932.1	8095	8169	74	+	-	INS
777	NC_000932.1	8355	8446	91	+	-	DEL
778	NC_000932.1	8277	8405	128	+	-	INS
779	NC_000932.1	8714	8763	49	+	-	DEL
780	NC_000932.1	8952	9015	63	+	-	INS
781	NC_000932.1	9201	9294	93	+	-	DEL
782	NC_000932.1	9185	9698	513	-	+	DUP
783	NC_000932.1	9492	9582	90	+	-	DEL
784	NC_000932.1	10633	12185	1552	+	+	INV
785	NC_000932.1	10271	10322	51	+	-	DEL
786	NC_000932.1	10416	10508	92	+	-	INS
787	NC_000932.1	10688	10743	55	+	-	INS
788	NC_000932.1	11681	11831	150	-	-	INV
789	NC_000932.1	12380	12538	158	+	-	INS
790	NC_000932.1	13459	13511	52	+	-	INS
791	NC_000932.1	14138	14423	285	+	+	INV
792	NC_000932.1	14469	14950	481	-	-	INV
793	NC_000932.1	15577	16018	441	-	-	INV
794	NC_000932.1	16184	16326	142	+	-	DEL
795	NC_000932.1	16544	16639	95	+	-	DEL
796	NC_000932.1	16421	17211	790	-	+	DUP
797	NC_000932.1	17337	17827	490	-	-	INV
798	NC_000932.1	17170	18129	959	-	+	DUP
799	NC_000932.1	17631	17705	74	+	-	INS
800	NC_000932.1	18584	18659	75	+	-	INS
801	NC_000932.1	18776	19256	480	+	+	INV
802	NC_000932.1	18868	18935	67	+	-	INS
803	NC_000932.1	19368	19442	74	+	-	DEL
804	NC_000932.1	19599	19659	60	+	-	INS
805	NC_000932.1	19854	19995	141	-	-	INV
806	NC_000932.1	20715	21288	573	-	-	INV
807	NC_000932.1	20931	21554	623	+	-	DEL
808	NC_000932.1	21789	21847	58	+	-	INS
809	NC_000932.1	21870	21964	94	+	-	DEL
810	NC_000932.1	22406	22485	79	+	-	INS
811	NC_000932.1	22531	22872	341	-	-	INV
812	NC_000932.1	22722	22834	112	+	-	DEL
813	NC_000932.1	22863	23257	394	+	-	DUP
814	NC_000932.1	23488	23657	169	+	-	DEL
815	NC_000932.1	23827	23944	117	+	-	INS
816	NC_000932.1	23796	23881	85	+	-	DEL
817	NC_000932.1	23459	23947	488	+	+	INV
818	NC_000932.1	24724	24798	74	+	-	DEL
819	NC_000932.1	24579	24918	339	-	-	INV
820	NC_000932.1	25557	25701	144	+	-	INS
821	NC_000932.1	25938	26080	142	-	-	INV
822	NC_000932.1	26235	26296	61	+	-	DEL
823	NC_000932.1	26904	27055	151	+	+	INV
824	NC_000932.1	27836	28185	349	-	-	INV
825	NC_000932.1	28427	28568	141	+	-	INS
826	NC_000932.1	29427	29889	462	+	+	INV
827	NC_000932.1	28663	29545	882	-	+	DUP
828	NC_000932.1	29463	29563	100	+	-	INS
829	NC_000932.1	29783	30130	347	-	-	INV
830	NC_000932.1	30080	30158	78	+	-	DEL
831	NC_000932.1	30035	30564	529	-	+	DUP
832	NC_000932.1	30994	31144	150	+	-	INS
833	NC_000932.1	30988	31205	217	-	-	INV
834	NC_000932.1	31489	31552	63	+	-	INS
835	NC_000932.1	31323	31915	592	+	-	DEL
836	NC_000932.1	32192	32544	352	+	-	INS
837	NC_000932.1	32211	32352	141	+	+	INV
838	NC_000932.1	32966	33043	77	+	-	INS
839	NC_000932.1	33236	33337	101	+	-	DEL
840	NC_000932.1	32736	33335	599	+	+	INV
841	NC_000932.1	33674	33793	119	+	-	DEL
842	NC_000932.1	34112	34646	534	-	-	INV
843	NC_000932.1	34387	34521	134	+	-	DEL
844	NC_000932.1	35550	36179	629	-	+	DUP
845	NC_000932.1	36158	36273	115	+	-	DEL
846	NC_000932.1	36354	36449	95	+	-	INS
847	NC_000932.1	36778	36868	90	+	-	DEL
848	NC_000932.1	36961	37023	62	+	-	INS
849	NC_000932.1	36392	36887	495	+	-	INS
850	NC_000932.1	37685	38482	797	+	+	INV
851	NC_000932.1	37808	38447	639	-	+	DUP
852	NC_000932.1	38330	38414	84	+	-	INS
853	NC_000932.1	39332	39475	143	+	-	DEL
854	NC_000932.1	39180	39544	364	+	+	INV
855	NC_000932.1	39913	40022	109	+	-	DEL
856	NC_000932.1	39959	40742	783	-	-	INV
857	NC_000932.1	40352	40426	74	+	-	INS
858	NC_000932.1	40912	40963	51	+	-	INS
859	NC_000932.1	41473	41876	403	-	-	INV
860	NC_000932.1	41852	41958	106	+	-	DEL
861	NC_000932.1	43048	43309	261	-	-	INV
862	NC_000932.1	42981	43161	180	+	-	DEL
863	NC_000932.1	44692	44776	84	-	-	INV
864	NC_000932.1	45530	45618	88	+	-	DEL
865	NC_000932.1	45720	45870	150	-	-	INV
866	NC_000932.1	46174	46291	117	+	-	DEL
867	NC_000932.1	46885	47046	161	+	-	DEL
868	NC_000932.1	46290	46390	100	-	-	INV
869	NC_000932.1	47038	47688	650	-	+	DUP
870	NC_000932.1	47403	47904	501	-	-	INV
871	NC_000932.1	47447	47557	110	+	-	INS
872	NC_000932.1	47756	47868	112	+	-	DEL
873	NC_000932.1	48681	48755	74	+	-	INS
874	NC_000932.1	48626	49154	528	+	+	INV
875	NC_000932.1	49364	49420	56	+	-	INS
876	NC_000932.1	49540	49747	207	-	-	INV
877	NC_000932.1	50171	50260	89	+	-	INS
878	NC_000932.1	50179	50270	91	+	-	DEL
879	NC_000932.1	51235	51805	570	-	+	DUP
880	NC_000932.1	51336	51426	90	+	-	INS
881	NC_000932.1	50897	51029	132	-	-	INV
882	NC_000932.1	51266	51390	124	+	-	DEL
883	NC_000932.1	51636	51702	66	+	-	INS
884	NC_000932.1	52131	52649	518	-	+	DUP
885	NC_000932.1	52156	52195	39	+	-	DEL
886	NC_000932.1	52019	52338	319	+	+	INV
887	NC_000932.1	52380	52456	76	+	-	DEL
888	NC_000932.1	53123	53183	60	+	-	INS
889	NC_000932.1	53192	53287	95	+	-	DEL
890	NC_000932.1	53436	53584	148	+	-	DEL
891	NC_000932.1	52920	53899	979	+	+	INV
892	NC_000932.1	54687	54760	73	+	-	INS
893	NC_000932.1	54496	54738	242	-	-	INV
894	NC_000932.1	55415	55474	59	+	-	INS
895	NC_000932.1	55717	55782	65	+	-	INS
896	NC_000932.1	55421	55769	348	+	+	INV
897	NC_000932.1	56205	56942	737	-	+	DUP
898	NC_000932.1	56122	56711	589	+	-	DEL
899	NC_000932.1	55940	56325	385	-	-	INV
900	NC_000932.1	56779	56845	66	+	-	INS
901	NC_000932.1	56852	56908	56	+	-	DEL
902	NC_000932.1	56864	57194	330	+	+	INV
903	NC_000932.1	56854	57537	683	-	+	DUP
904	NC_000932.1	57651	57868	217	-	-	INV
905	NC_000932.1	58677	58744	67	+	-	DEL
906	NC_000932.1	58808	58894	86	+	-	INS
907	NC_000932.1	59116	59184	68	+	-	INS
908	NC_000932.1	59199	59319	120	+	+	INV
909	NC_000932.1	59274	59348	74	+	-	DEL
910	NC_000932.1	59609	59722	113	+	-	INS
911	NC_000932.1	59251	60110	859	+	-	DEL
912	NC_000932.1	59790	60234	444	-	-	INV
913	NC_000932.1	60381	60465	84	+	-	DEL
914	NC_000932.1	60453	60514	61	+	-	INS
915	NC_000932.1	60839	61331	492	-	+	DUP
916	NC_000932.1	61546	62084	538	+	+	INV
917	NC_000932.1	62608	62694	86	+	-	INS
918	NC_000932.1	62782	63405	623	-	+	DUP
919	NC_000932.1	62920	63021	101	+	-	DEL
920	NC_000932.1	63136	63251	115	+	-	INS
921	NC_000932.1	63448	63566	118	+	-	DEL
922	NC_000932.1	64623	64718	95	+	-	DEL
923	NC_000932.1	65046	65583	537	-	+	DUP
924	NC_000932.1	65199	65401	202	-	-	INV
925	NC_000932.1	65112	65152	40	+	-	DEL
926	NC_000932.1	66445	66511	66	+	-	INS
927	NC_000932.1	66695	66755	60	+	-	DEL
928	NC_000932.1	66877	67000	123	-	-	INV
929	NC_000932.1	67096	67169	73	+	-	INS
930	NC_000932.1	67039	67406	367	+	-	INS
931	NC_000932.1	67307	67473	166	+	-	DEL
932	NC_000932.1	68230	68426	196	+	+	INV
933	NC_000932.1	67975	68418	443	-	+	DUP
934	NC_000932.1	69133	69247	114	+	-	INS
935	NC_000932.1	69895	69976	81	+	-	INS
936	NC_000932.1	69850	70171	321	-	-	INV
937	NC_000932.1	70174	70248	74	+	-	DEL
938	NC_000932.1	70193	70322	129	+	-	INS
939	NC_000932.1	70681	71458	777	-	+	DUP
940	NC_000932.1	70888	70971	83	+	-	INS
941	NC_000932.1	71109	71364	255	+	+	INV
942	NC_000932.1	71535	71624	89	+	-	INS
943	NC_000932.1	71778	71849	71	+	-	INS
944	NC_000932.1	71744	72346	602	-	+	DUP
945	NC_000932.1	72150	72235	85	+	-	DEL
946	NC_000932.1	72280	73128	848	+	+	INV
947	NC_000932.1	72827	72942	115	+	-	INS
948	NC_000932.1	73038	73106	68	+	-	INS
949	NC_000932.1	72889	72988	99	+	-	DEL
950	NC_000932.1	73302	73391	89	+	-	INS
951	NC_000932.1	74226	74503	277	-	-	INV
952	NC_000932.1	74024	74650	626	-	+	DUP
953	NC_000932.1	74808	74916	108	+	-	INS
954	NC_000932.1	75422	75519	97	+	-	DEL
955	NC_000932.1	75100	75302	202	-	-	INV
956	NC_000932.1	75154	75766	612	-	+	DUP
957	NC_000932.1	76460	76512	52	+	-	INS
958	NC_000932.1	76386	76459	73	-	-	INV
959	NC_000932.1	76808	76892	84	+	-	INS
960	NC_000932.1	77213	77340	127	+	-	DEL
961	NC_000932.1	77113	77256	143	+	-	INS
962	NC_000932.1	77639	77714	75	+	-	DEL
963	NC_000932.1	77679	77815	136	-	-	INV
964	NC_000932.1	78914	79001	87	+	-	INS
965	NC_000932.1	78933	79439	506	+	+	INV
966	NC_000932.1	80005	80114	109	+	-	DEL
967	NC_000932.1	79996	80204	208	+	-	INS
968	NC_000932.1	80768	80911	143	+	-	INS
969	NC_000932.1	80608	80876	268	-	-	INV
970	NC_000932.1	80990	81052	62	+	-	INS
971	NC_000932.1	81851	82788	937	-	+	DUP
972	NC_000932.1	81575	81854	279	-	-	INV
973	NC_000932.1	82771	82853	82	+	-	INS
974	NC_000932.1	82664	82830	166	+	+	INV
975	NC_000932.1	82670	83404	734	-	+	DUP
976	NC_000932.1	83867	83949	82	+	-	INS
977	NC_000932.1	83747	84038	291	+	+	INV
978	NC_000932.1	86206	86363	157	+	+	INV
979	NC_000932.1	89632	89733	101	+	+	INV
980	NC_000932.1	102134	107865	5731	-	-	INV
981	NC_000932.1	105614	108118	2504	-	-	INV
982	NC_000932.1	107394	108385	991	-	-	INV
983	NC_000932.1	108791	109207	416	-	-	INV
984	NC_000932.1	110182	110241	59	+	-	INS
985	NC_000932.1	109756	128928	19172	-	+	DUP
986	NC_000932.1	110693	110900	207	-	-	INV
987	NC_000932.1	111905	112003	98	+	-	INS
988	NC_000932.1	111860	112050	190	-	-	INV
989	NC_000932.1	112231	112391	160	+	-	DEL
990	NC_000932.1	112498	113105	607	-	+	DUP
991	NC_000932.1	112792	112872	80	+	-	INS
992	NC_000932.1	112922	113067	145	+	+	INV
993	NC_000932.1	113584	113940	356	-	+	DUP
994	NC_000932.1	113899	114017	118	+	-	INS
995	NC_000932.1	114337	114404	67	+	-	INS
996	NC_000932.1	114048	114255	207	-	-	INV
997	NC_000932.1	114295	115066	771	+	-	DEL
998	NC_000932.1	114831	114894	63	+	-	DEL
999	NC_000932.1	114687	114775	88	+	-	INS
1000	NC_000932.1	115150	115683	533	+	+	INV
1001	NC_000932.1	115585	115887	302	-	-	INV
1002	NC_000932.1	116349	116411	62	+	-	INS
1003	NC_000932.1	116625	116679	54	+	-	INS
1004	NC_000932.1	117547	117612	65	+	-	INS
1005	NC_000932.1	116953	117098	145	-	-	INV
1006	NC_000932.1	118452	119242	790	-	+	DUP
1007	NC_000932.1	118895	119119	224	+	+	INV
1008	NC_000932.1	119800	119855	55	+	-	INS
1009	NC_000932.1	120514	120657	143	+	-	INS
1010	NC_000932.1	120666	120896	230	+	+	INV
1011	NC_000932.1	120882	120994	112	+	-	INS
1012	NC_000932.1	121425	121512	87	+	-	DEL
1013	NC_000932.1	121445	121519	74	+	-	INS
1014	NC_000932.1	121145	121727	582	-	+	DUP
1015	NC_000932.1	121979	122058	79	+	-	INS
1016	NC_000932.1	122634	122700	66	+	-	DEL
1017	NC_000932.1	122673	122971	298	-	-	INV
1018	NC_000932.1	123340	123453	113	+	-	INS
1019	NC_000932.1	123015	123579	564	-	+	DUP
1020	NC_000932.1	123661	123762	101	+	-	INS
1021	NC_000932.1	123694	123771	77	+	-	DEL
1022	NC_000932.1	123969	124575	606	-	+	DUP
1023	NC_000932.1	123993	124137	144	+	-	DEL
1024	NC_000932.1	124443	124665	222	+	+	INV
1025	NC_000932.1	124305	124388	83	+	-	INS
1026	NC_000932.1	124506	124589	83	+	-	INS
1027	NC_000932.1	124906	124963	57	+	-	INS
1028	NC_000932.1	124881	125684	803	-	+	DUP
1029	NC_000932.1	125097	125139	42	+	-	INS
1030	NC_000932.1	125267	125397	130	+	-	DEL
1031	NC_000932.1	125786	125835	49	+	+	INV
1032	NC_000932.1	125720	126435	715	-	+	DUP
1033	NC_000932.1	126662	126718	56	+	-	DEL
1034	NC_000932.1	126555	126620	65	+	-	INS
1035	NC_000932.1	126327	126687	360	+	+	INV
1036	NC_000932.1	126439	127155	716	-	+	DUP
1037	NC_000932.1	127158	127234	76	+	-	INS
1038	NC_000932.1	127776	127841	65	+	-	DEL
1039	NC_000932.1	127778	127910	132	+	+	INV
1040	NC_000932.1	127480	128051	571	-	+	DUP
1041	NC_000932.1	129427	130142	715	+	+	INV
1042	NC_000932.1	129890	129970	80	+	-	INS
1043	NC_000932.1	130147	132797	2650	+	+	INV
1044	NC_000932.1	131639	133524	1885	+	+	INV
1045	NC_003070.9	0	19697473	\	-	-	TRA
1046	NC_003070.9	3780765	9320553	\	-	+	TRA
1047	NC_003070.9	3785721	9323345	\	+	-	TRA
1048	NC_003070.9	12293573	14192809	\	-	+	TRA
1049	NC_003070.9	13840839	10925494	\	-	-	TRA
1050	NC_003070.9	13842616	14474736	\	+	-	TRA
1051	NC_003070.9	14309645	18981489	\	+	+	TRA
1052	NC_003070.9	14309681	18980159	\	+	-	TRA
1053	NC_003070.9	14309681	14611809	\	+	+	TRA
1054	NC_003070.9	14309681	10916540	\	+	-	TRA
1055	NC_003070.9	14309747	17299940	\	-	+	TRA
1056	NC_003070.9	14309745	11503763	\	-	+	TRA
1057	NC_003070.9	14608563	3774100	\	+	-	TRA
1058	NC_003070.9	14608563	4035766	\	+	+	TRA
1059	NC_003070.9	14608570	4273301	\	+	+	TRA
1060	NC_003070.9	14745975	4230952	\	+	+	TRA
1061	NC_003070.9	14745975	4265050	\	+	-	TRA
1062	NC_003070.9	15083116	3737787	\	-	+	TRA
1063	NC_003070.9	15084959	4900801	\	+	-	TRA
1064	NC_003070.9	15087045	1438005	\	-	+	TRA
1065	NC_003070.9	15104200	3089470	\	+	+	TRA
1066	NC_003070.9	15167590	19697473	\	+	+	TRA
1067	NC_003070.9	15168425	19697474	\	-	-	TRA
1068	NC_003070.9	15189433	15711474	\	-	-	TRA
1069	NC_003070.9	15201365	15722693	\	+	+	TRA
1070	NC_003070.9	15215965	6113246	\	-	-	TRA
1071	NC_003070.9	15215965	13403108	\	+	+	TRA
1072	NC_003070.9	15215965	12211826	\	+	+	TRA
1073	NC_003070.9	15215965	15146802	\	-	+	TRA
1074	NC_003070.9	15822928	11194867	\	-	-	TRA
1075	NC_003070.9	15824921	12012592	\	+	+	TRA
1076	NC_003070.9	15824921	11217932	\	+	+	TRA
1077	NC_003070.9	16176117	23459789	\	+	+	TRA
1078	NC_003070.9	16303815	12686173	\	-	+	TRA
1079	NC_003070.9	16509817	3619813	\	-	-	TRA
1080	NC_003070.9	16509814	11726494	\	-	-	TRA
1081	NC_003070.9	16509815	11729163	\	-	-	TRA
1082	NC_003070.9	16509815	4777207	\	-	-	TRA
1083	NC_003070.9	16509814	11732239	\	-	+	TRA
1084	NC_003070.9	16509815	11728081	\	-	-	TRA
1085	NC_003070.9	16513069	4782139	\	+	+	TRA
1086	NC_003070.9	16515096	11991318	\	-	+	TRA
1087	NC_003070.9	16519945	11991318	\	+	+	TRA
1088	NC_003070.9	16520493	11734147	\	+	+	TRA
1089	NC_003070.9	16520495	11729705	\	+	+	TRA
1090	NC_003070.9	16520742	3620520	\	+	-	TRA
1091	NC_003070.9	16520493	11735751	\	+	+	TRA
1092	NC_003070.9	16520495	11728773	\	+	+	TRA
1093	NC_003070.9	16520493	11733032	\	+	+	TRA
1094	NC_003070.9	16520495	11731837	\	+	+	TRA
1095	NC_003070.9	16520495	3622285	\	+	+	TRA
1096	NC_003070.9	16743874	11211469	\	-	-	TRA
1097	NC_003070.9	20944033	16148792	\	-	+	TRA
1098	NC_003070.9	24884942	15220100	\	-	-	TRA
1099	NC_003070.9	24884942	5406910	\	-	+	TRA
1100	NC_003070.9	24884927	23459789	\	-	+	TRA
1101	NC_003070.9	29300708	9812291	\	-	-	TRA
1102	NC_003070.9	30427671	19697473	\	+	-	TRA
1103	NC_003071.7	1001	14192809	\	-	+	TRA
1104	NC_003071.7	1086	14199538	\	-	+	TRA
1105	NC_003071.7	1001	14205200	\	-	+	TRA
1106	NC_003071.7	1461	14195540	\	+	+	TRA
1107	NC_003071.7	2465	14197180	\	-	+	TRA
1108	NC_003071.7	3379	14194870	\	-	+	TRA
1109	NC_003071.7	3379	14205200	\	-	+	TRA
1110	NC_003071.7	5567	14195009	\	+	-	TRA
1111	NC_003071.7	8444	14200354	\	-	+	TRA
1112	NC_003071.7	10373	14194423	\	+	-	TRA
1113	NC_003071.7	10373	14192868	\	+	-	TRA
1114	NC_003071.7	10349	14194491	\	+	-	TRA
1115	NC_003071.7	9753	14204108	\	-	+	TRA
1116	NC_003071.7	10314	1006	\	+	-	TRA
1117	NC_003071.7	33572	14203247	\	+	+	TRA
1118	NC_003071.7	42163	14200951	\	-	+	TRA
1119	NC_003071.7	49783	14200947	\	+	-	TRA
1120	NC_003071.7	49782	3950533	\	+	-	TRA
1121	NC_003071.7	2561762	11194463	\	-	+	TRA
1122	NC_003071.7	2562777	11202837	\	+	+	TRA
1123	NC_003071.7	3247243	67063	\	-	+	TRA
1124	NC_003071.7	3367971	110303	\	-	-	TRA
1125	NC_003071.7	3375134	49243	\	+	-	TRA
1126	NC_003071.7	3439524	367808	\	+	+	TRA
1127	NC_003071.7	3626536	11726023	\	+	-	TRA
1128	NC_003071.7	3845311	3507955	\	-	-	TRA
1129	NC_003071.7	3949283	3864868	\	-	-	TRA
1130	NC_003071.7	4900801	15720054	\	-	+	TRA
1131	NC_003071.7	4909282	3736024	\	+	-	TRA
1132	NC_003071.7	5406442	23459789	\	-	+	TRA
1133	NC_003071.7	7190935	14196793	\	-	+	TRA
1134	NC_003071.7	12738697	21315561	\	-	-	TRA
1135	NC_003071.7	12740291	21321269	\	+	+	TRA
1136	NC_003071.7	12740291	21315352	\	+	+	TRA
1137	NC_003071.7	19697473	0	\	-	-	TRA
1138	NC_003071.7	19697473	103	\	-	-	TRA
1139	NC_003071.7	19697473	26975502	\	-	+	TRA
1140	NC_003071.7	19697474	14197248	\	-	-	TRA
1141	NC_003071.7	19697473	14192877	\	-	-	TRA
1142	NC_003074.8	13592213	11782794	\	+	+	TRA
1143	NC_003074.8	13592602	11726023	\	+	-	TRA
1144	NC_003074.8	14030065	11194465	\	-	+	TRA
1145	NC_003074.8	14030758	11202856	\	+	+	TRA
1146	NC_003074.8	14192994	2363360	\	-	+	TRA
1147	NC_003074.8	14195416	1000	\	+	-	TRA
1148	NC_003074.8	14476361	4274089	\	+	-	TRA
1149	NC_003074.8	14586029	3507956	\	-	-	TRA
1150	NC_003074.8	14587926	3507966	\	+	+	TRA
1151	NC_003074.8	14587926	11050272	\	+	+	TRA
1152	NC_003074.8	14985189	3053301	\	+	+	TRA
1153	NC_003074.8	15132294	1751393	\	+	-	TRA
1154	NC_003074.8	15132545	5139549	\	-	+	TRA
1155	NC_003074.8	15718980	3852214	\	-	+	TRA
1156	NC_003074.8	15720052	3736056	\	+	-	TRA
1157	NC_003074.8	15722694	3967604	\	+	-	TRA
1158	NC_003075.7	1754634	12487951	\	+	+	TRA
1159	NC_003075.7	3053301	13306065	\	+	+	TRA
1160	NC_003075.7	3507966	11049291	\	+	-	TRA
1161	NC_003075.7	3950518	11726023	\	-	-	TRA
1162	NC_003075.7	4542215	11227040	\	+	-	TRA
1163	NC_003075.7	5586551	10106831	\	+	-	TRA
1164	NC_003070.9	15169198	19698290	\	+	+	TRA
1165	NC_003071.7	1033	14192599	\	-	+	TRA
1166	NC_003071.7	1100	14205200	\	-	+	TRA
1167	NC_003071.7	10132	14194704	\	+	-	TRA
1168	NC_003071.7	10242	14192868	\	+	-	TRA
1169	NC_003071.7	10195	14204133	\	+	-	TRA
1170	NC_003071.7	10372	14191725	\	+	-	TRA
1171	NC_003071.7	2561727	11194464	\	-	+	TRA
1172	NC_003071.7	12740291	21315533	\	+	+	TRA
1173	NC_003074.8	14476631	4274075	\	+	-	TRA
