# Supplementary material for: Ectopic expression of BOTRYTIS SUSCEPTIBLE1 reveals its function as a positive regulator of wound-induced cell death and plant susceptibility to Botrytis
Source: Plant Cell. 2022 Aug 10;34(10):4105–16. doi: 10.1093/plcell/koac206 (PMC9516177; doi:10.1093/plcell/koac206)
Supplement: koac206_Supplementary_Data [file koac206_supplementary_data.zip › koac206_Supplementary_Data/tpc.22.00079_SupplementalFile1.xlsx]

## Sheet:  Fig 1CD
Supplemental Data. Cui et al. (2022). Plant Cell. Ectopic expression of BOTRYTIS SUSCEPTIBLE1 reveals its function as a positive regulator of wound-induced cell death and plant susceptibility to Botrytis.
Supplemental File 1. Statistical analysis tables. CI, confidence interval.
Figure 1C (ANOVA)
Number of families	1
Number of comparisons per family	15
Alpha	0.05
Tukey's multiple comparisons test	Mean Diff.	95.00% CI of diff.	Significant?	Summary	Adjusted P Value
Col-0 vs. bos1-1	-3.752	-4.174 to -3.329	Yes	****	<0.0001
Col-0 vs. bos1-c1	-0.07948	-0.5367 to 0.3778	No	ns	0.9962
Col-0 vs. bos1-c2	0.08252	-0.4054 to 0.5704	No	ns	0.9967
Col-0 vs. bos1-c3	-0.1142	-0.559 to 0.331	No	ns	0.977
Col-0 vs. bos1/BOS1 F1	-1.734	-2.180 to -1.289	Yes	****	<0.0001
bos1-1 vs. bos1-c1	3.672	3.224 to 4.120	Yes	****	<0.0001
bos1-1 vs. bos1-c2	3.834	3.355 to 4.314	Yes	****	<0.0001
bos1-1 vs. bos1-c3	3.637	3.201 to 4.074	Yes	****	<0.0001
bos1-1 vs. bos1/BOS1 F1	2.017	1.581 to 2.454	Yes	****	<0.0001
bos1-c1 vs. bos1-c2	0.162	-0.348 to 0.672	No	ns	0.943
bos1-c1 vs. bos1-c3	-0.034	-0.504 to 0.435	No	ns	>0.9999
bos1-c1 vs. bos1/BOS1 F1	-1.655	-2.125 to -1.185	Yes	****	<0.0001
bos1-c2 vs. bos1-c3	-0.196	-0.696 to 0.303	No	ns	0.869
bos1-c2 vs. bos1/BOS1 F1	-1.817	-2.317 to -1.317	Yes	****	<0.0001
bos1-c3 vs. bos1/BOS1 F1	-1.62	-2.079 to -1.161	Yes	****	<0.0001
Test details	Mean 1	Mean 2	Mean Diff.	SE of diff.	n1	n2	q	DF
Col-0 vs. bos1-1	1.455	5.206	-3.752	0.1473	62	68	36.01	324
Col-0 vs. bos1-c1	1.455	1.534	-0.079	0.159	62	50	0.704	324
Col-0 vs. bos1-c2	1.455	1.372	0.082	0.17	62	40	0.685	324
Col-0 vs. bos1-c3	1.455	1.569	-0.114	0.155	62	55	1.039	324
Col-0 vs. bos1/BOS1 F1	1.455	3.189	-1.734	0.155	62	55	15.78	324
bos1-1 vs. bos1-c1	5.206	1.534	3.672	0.156	68	50	33.22	324
bos1-1 vs. bos1-c2	5.206	1.372	3.834	0.167	68	40	32.43	324
bos1-1 vs. bos1-c3	5.206	1.569	3.637	0.152	68	55	33.8	324
bos1-1 vs. bos1/BOS1 F1	5.206	3.189	2.017	0.152	68	55	18.75	324
bos1-c1 vs. bos1-c2	1.534	1.372	0.162	0.178	50	40	1.287	324
bos1-c1 vs. bos1-c3	1.534	1.569	-0.034	0.164	50	55	0.299	324
bos1-c1 vs. bos1/BOS1 F1	1.534	3.189	-1.655	0.164	50	55	14.27	324
bos1-c2 vs. bos1-c3	1.372	1.569	-0.196	0.174	40	55	1.596	324
bos1-c2 vs. bos1/BOS1 F1	1.372	3.189	-1.817	0.174	40	55	14.73	324
bos1-c3 vs. bos1/BOS1 F1	1.569	3.189	-1.62	0.16	55	55	14.32	324
Figure 1D - Lesion size ( ANOVA)
Number of families	1
Number of comparisons per family	10
Alpha	0.05
Tukey's multiple comparisons test	Mean Diff.	95.00% CI of diff.	Significant?	Summary	Adjusted P Value
Col-0 vs. bos1-1	-402.5	-427.5 to -377.5	Yes	****	<0.0001
Col-0 vs. bos1-c1	3.676	-21.36 to 28.71	No	ns	0.994
Col-0 vs. bos1-c2	3.604	-21.43 to 28.64	No	ns	0.994
Col-0 vs. bos1/BOS1 F1	-160.3	-185.4 to -135.3	Yes	****	<0.0001
bos1-1 vs. bos1-c1	406.2	381.2 to 431.2	Yes	****	<0.0001
bos1-1 vs. bos1-c2	406.1	381.1 to 431.2	Yes	****	<0.0001
bos1-1 vs. bos1/BOS1 F1	242.2	217.1 to 267.2	Yes	****	<0.0001
bos1-c1 vs. bos1-c2	-0.071	-25.10 to 24.96	No	ns	>0.999
bos1-c1 vs. bos1/BOS1 F1	-164	-189.0 to -139.0	Yes	****	<0.0001
bos1-c2 vs. bos1/BOS1 F1	-163.9	-189.0 to -138.9	Yes	****	<0.0001
Test details	Mean 1	Mean 2	Mean Diff.	SE of diff.	n1	n2	q	DF
Col-0 vs. bos1-1	20.81	423.3	-402.5	9.081	36	36	62.68	175
Col-0 vs. bos1-c1	20.81	17.13	3.676	9.081	36	36	0.572	175
Col-0 vs. bos1-c2	20.81	17.2	3.604	9.081	36	36	0.561	175
Col-0 vs. bos1/BOS1 F1	20.81	181.1	-160.3	9.081	36	36	24.97	175
bos1-1 vs. bos1-c1	423.3	17.13	406.2	9.081	36	36	63.26	175
bos1-1 vs. bos1-c2	423.3	17.2	406.1	9.081	36	36	63.24	175
bos1-1 vs. bos1/BOS1 F1	423.3	181.1	242.2	9.081	36	36	37.71	175
bos1-c1 vs. bos1-c2	17.13	17.2	-0.071	9.081	36	36	0.011	175
bos1-c1 vs. bos1/BOS1 F1	17.13	181.1	-164	9.081	36	36	25.54	175
bos1-c2 vs. bos1/BOS1 F1	17.2	181.1	-163.9	9.081	36	36	25.53	175
Figure 1D - Ion leakage (% total) ( ANOVA)
Number of families	1
Number of comparisons per family	10
Alpha	0.05
Tukey's multiple comparisons test	Mean Diff.	95.00% CI of diff.	Significant?	Summary	Adjusted P Value
Col-0 vs. bos1-1	-18.41	-21.07 to -15.74	Yes	****	<0.0001
Col-0 vs. bos1-c1	-0.106	-2.774 to 2.561	No	ns	>0.9999
Col-0 vs. bos1-c2	-0.327	-2.995 to 2.340	No	ns	0.996
Col-0 vs. bos1/BOS1 F1	-5.701	-8.368 to -3.033	Yes	****	<0.0001
bos1-1 vs. bos1-c1	18.3	15.63 to 20.97	Yes	****	<0.0001
bos1-1 vs. bos1-c2	18.08	15.41 to 20.75	Yes	****	<0.0001
bos1-1 vs. bos1/BOS1 F1	12.71	10.04 to 15.37	Yes	****	<0.0001
bos1-c1 vs. bos1-c2	-0.221	-2.889 to 2.446	No	ns	0.999
bos1-c1 vs. bos1/BOS1 F1	-5.594	-8.262 to -2.927	Yes	****	<0.0001
bos1-c2 vs. bos1/BOS1 F1	-5.373	-8.041 to -2.706	Yes	****	<0.0001
Test details	Mean 1	Mean 2	Mean Diff.	SE of diff.	n1	n2	q	DF
Col-0 vs. bos1-1	1.204	19.61	-18.41	0.945	12	12	27.52	55
Col-0 vs. bos1-c1	1.204	1.31	-0.106	0.945	12	12	0.158	55
Col-0 vs. bos1-c2	1.204	1.531	-0.327	0.945	12	12	0.489	55
Col-0 vs. bos1/BOS1 F1	1.204	6.904	-5.701	0.945	12	12	8.524	55
bos1-1 vs. bos1-c1	19.61	1.31	18.3	0.945	12	12	27.36	55
bos1-1 vs. bos1-c2	19.61	1.531	18.08	0.945	12	12	27.03	55
bos1-1 vs. bos1/BOS1 F1	19.61	6.904	12.71	0.945	12	12	19	55
bos1-c1 vs. bos1-c2	1.31	1.531	-0.221	0.945	12	12	0.33	55
bos1-c1 vs. bos1/BOS1 F1	1.31	6.904	-5.594	0.945	12	12	8.365	55
bos1-c2 vs. bos1/BOS1 F1	1.531	6.904	-5.373	0.945	12	12	8.034	55

## Sheet: Fig 3C
Supplemental Data. Cui et al. (2022). Plant Cell. Plant Cell. Ectopic expression of BOTRYTIS SUSCEPTIBLE1 reveals its function as a positive regulator of wound-induced cell death and plant susceptibility to Botrytis.
Supplemental File 1. Statistical analysis tables. CI, confidence interval.
Figure 3C (ANOVA)
Number of families	1
Number of comparisons per family	10
Alpha	0.05
Tukey's multiple comparisons test	Mean Diff.	95.00% CI of diff.	Significant?	Summary	Adjusted P Value
Col-0 vs. bos1-1	1.333	-14.47 to 17.13	No	ns	0.998
Col-0 vs. bos1-c1	45.83	30.03 to 61.63	Yes	****	<0.0001
Col-0 vs. bos1-c2	50.53	34.73 to 66.33	Yes	****	<0.0001
Col-0 vs. bos1-c3	52.47	36.67 to 68.27	Yes	****	<0.0001
bos1-1 vs. bos1-c1	44.5	28.70 to 60.30	Yes	****	<0.0001
bos1-1 vs. bos1-c2	49.2	33.40 to 65.00	Yes	****	<0.0001
bos1-1 vs. bos1-c3	51.13	35.33 to 66.93	Yes	****	<0.0001
bos1-c1 vs. bos1-c2	4.7	-11.10 to 20.50	No	ns	0.858
bos1-c1 vs. bos1-c3	6.633	-9.166 to 22.43	No	ns	0.651
bos1-c2 vs. bos1-c3	1.933	-13.87 to 17.73	No	ns	0.993
Test details	Mean 1	Mean 2	Mean Diff.	SE of diff.	n1	n2	q	DF
Col-0 vs. bos1-1	91	89.67	1.333	4.801	3	3	0.392	10
Col-0 vs. bos1-c1	91	45.17	45.83	4.801	3	3	13.5	10
Col-0 vs. bos1-c2	91	40.47	50.53	4.801	3	3	14.89	10
Col-0 vs. bos1-c3	91	38.53	52.47	4.801	3	3	15.46	10
bos1-1 vs. bos1-c1	89.67	45.17	44.5	4.801	3	3	13.11	10
bos1-1 vs. bos1-c2	89.67	40.47	49.2	4.801	3	3	14.49	10
bos1-1 vs. bos1-c3	89.67	38.53	51.13	4.801	3	3	15.06	10
bos1-c1 vs. bos1-c2	45.17	40.47	4.7	4.801	3	3	1.385	10
bos1-c1 vs. bos1-c3	45.17	38.53	6.633	4.801	3	3	1.954	10
bos1-c2 vs. bos1-c3	40.47	38.53	1.933	4.801	3	3	0.569	10

## Sheet: Fig 4CDE
Supplemental Data. Cui et al. (2022). Plant Cell. Plant Cell. Ectopic expression of BOTRYTIS SUSCEPTIBLE1 reveals its function as a positive regulator of wound-induced cell death and plant susceptibility to Botrytis.
Supplemental File 1. Statistical analysis tables. CI, confidence interval.
Figure 4C (T-test)
Column B	bos1-1	Column C	bos1c4*	Column D	bos1-c5*	Column E	bos1/BOS1 F1	Column C	bos1-c4*	Column D	bos1-c5*	Column E	bos1/BOS1 F1	Column D	bos1-c5*	Column E	bos1/BOS1 F1	Column E	bos1/BOS1 F1
vs.	vs.	vs.	vs.	vs.	vs.	vs.	vs.	vs.	vs.	vs.	vs.	vs.	vs.	vs.	vs.	vs.	vs.	vs.	vs.
Column A	Col-0	Column A	Col-0	Column A	Col-0	Column A	Col-0	Column B	bos1-1	Column B	bos1-1	Column B	bos1-1	Column C	bos1-c4*	Column C	bos1-c4*	Column D	bos1-c5*
Unpaired t test		Unpaired t test		Unpaired t test		Unpaired t test		Unpaired t test		Unpaired t test		Unpaired t test		Unpaired t test		Unpaired t test		Unpaired t test
P value	<0.0001	P value	0.0005	P value	<0.0001	P value	0.006	P value	0.003	P value	0.001	P value	0.0004	P value	0.078	P value	0.0007	P value	<0.0001
P value summary	****	P value summary	***	P value summary	****	P value summary	**	P value summary	**	P value summary	**	P value summary	***	P value summary	ns	P value summary	***	P value summary	****
Significantly different (P < 0.05)?	Yes	Significantly different (P < 0.05)?	Yes	Significantly different (P < 0.05)?	Yes	Significantly different (P < 0.05)?	Yes	Significantly different (P < 0.05)?	Yes	Significantly different (P < 0.05)?	Yes	Significantly different (P < 0.05)?	Yes	Significantly different (P < 0.05)?	No	Significantly different (P < 0.05)?	Yes	Significantly different (P < 0.05)?	Yes
One- or two-tailed P value?	Two-tailed	One- or two-tailed P value?	Two-tailed	One- or two-tailed P value?	Two-tailed	One- or two-tailed P value?	Two-tailed	One- or two-tailed P value?	Two-tailed	One- or two-tailed P value?	Two-tailed	One- or two-tailed P value?	Two-tailed	One- or two-tailed P value?	Two-tailed	One- or two-tailed P value?	Two-tailed	One- or two-tailed P value?	Two-tailed
t, df	t=16.70, df=4	t, df	t=10.46, df=4	t, df	t=21.84, df=4	t, df	t=5.203, df=4	t, df	t=6.014, df=4	t, df	t=8.387, df=4	t, df	t=11.06, df=4	t, df	t=2.352, df=4	t, df	t=9.424, df=4	t, df	t=17.64, df=4
How big is the difference?		How big is the difference?		How big is the difference?		How big is the difference?		How big is the difference?		How big is the difference?		How big is the difference?		How big is the difference?		How big is the difference?		How big is the difference?
Mean of column A	1	Mean of column A	1	Mean of column A	1	Mean of column A	1	Mean of column B	6.365	Mean of column B	6.365	Mean of column B	6.365	Mean of column C	14.15	Mean of column C	14.15	Mean of column D	11.01
Mean of column B	6.365	Mean of column C	14.15	Mean of column D	11.01	Mean of column E	2.148	Mean of column C	14.15	Mean of column D	11.01	Mean of column E	2.148	Mean of column D	11.01	Mean of column E	2.148	Mean of column E	2.148
Difference between means (B - A) ± SEM	5.365 ± 0.321	Difference between means (C - A) ± SEM	13.15 ± 1.257	Difference between means (D - A) ± SEM	10.01 ± 0.458	Difference between means (E - A) ± SEM	1.148 ± 0.220	Difference between means (C - B) ± SEM	7.789 ± 1.295	Difference between means (D - B) ± SEM	4.647 ± 0.554	Difference between means (E - B) ± SEM	-4.217 ± 0.381	Difference between means (D - C) ± SEM	-3.143 ± 1.336	Difference between means (E - C) ± SEM	-12.01 ± 1.274	Difference between means (E - D) ± SEM	-8.863 ± 0.502
95% confidence interval	4.473 to 6.257	95% confidence interval	9.663 to 16.64	95% confidence interval	8.739 to 11.28	95% confidence interval	0.535 to 1.761	95% confidence interval	4.193 to 11.39	95% confidence interval	3.108 to 6.185	95% confidence interval	-5.275 to -3.158	95% confidence interval	-6.852 to 0.566	95% confidence interval	-15.54 to -8.469	95% confidence interval	-10.26 to -7.468
R squared (eta squared)	0.985	R squared (eta squared)	0.964	R squared (eta squared)	0.991	R squared (eta squared)	0.871	R squared (eta squared)	0.9	R squared (eta squared)	0.946	R squared (eta squared)	0.968	R squared (eta squared)	0.58	R squared (eta squared)	0.956	R squared (eta squared)	0.987
F test to compare variances		F test to compare variances		F test to compare variances		F test to compare variances		F test to compare variances		F test to compare variances		F test to compare variances		F test to compare variances		F test to compare variances		F test to compare variances
F, DFn, Dfd	31.18, 2, 2	F, DFn, Dfd	492.0, 2, 2	F, DFn, Dfd	64.57, 2, 2	F, DFn, Dfd	14.19, 2, 2	F, DFn, Dfd	15.78, 2, 2	F, DFn, Dfd	2.071, 2, 2	F, DFn, Dfd	2.197, 2, 2	F, DFn, Dfd	7.620, 2, 2	F, DFn, Dfd	34.67, 2, 2	F, DFn, Dfd	4.550, 2, 2
P value	0.062	P value	0.004	P value	0.03	P value	0.131	P value	0.119	P value	0.651	P value	0.625	P value	0.232	P value	0.056	P value	0.36
P value summary	ns	P value summary	**	P value summary	*	P value summary	ns	P value summary	ns	P value summary	ns	P value summary	ns	P value summary	ns	P value summary	ns	P value summary	ns
Significantly different (P < 0.05)?	No	Significantly different (P < 0.05)?	Yes	Significantly different (P < 0.05)?	Yes	Significantly different (P < 0.05)?	No	Significantly different (P < 0.05)?	No	Significantly different (P < 0.05)?	No	Significantly different (P < 0.05)?	No	Significantly different (P < 0.05)?	No	Significantly different (P < 0.05)?	No	Significantly different (P < 0.05)?	No
Data analyzed		Data analyzed		Data analyzed		Data analyzed		Data analyzed		Data analyzed		Data analyzed		Data analyzed		Data analyzed		Data analyzed
Sample size, column A	3	Sample size, column A	3	Sample size, column A	3	Sample size, column A	3	Sample size, column B	3	Sample size, column B	3	Sample size, column B	3	Sample size, column C	3	Sample size, column C	3	Sample size, column D	3
Sample size, column B	3	Sample size, column C	3	Sample size, column D	3	Sample size, column E	3	Sample size, column C	3	Sample size, column D	3	Sample size, column E	3	Sample size, column D	3	Sample size, column E	3	Sample size, column E	3
Figure 4D - Lesion size ( ANOVA)
Number of families	1
Number of comparisons per family	6
Alpha	0.05
Tukey's multiple comparisons test	Mean Diff.	95.00% CI of diff.	Significant?	Summary	Adjusted P Value
Col-0 vs. bos1-1	-0.399	-0.426 to -0.371	Yes	****	<0.0001
Col-0 vs. bos1-c4*	-0.004	-0.032 to 0.023	No	ns	0.97
Col-0 vs. bos1-c5*	-0.007	-0.035 to 0.020	No	ns	0.89
bos1-1 vs. bos1-c4*	0.394	0.366 to 0.422	Yes	****	<0.0001
bos1-1 vs. bos1-c5*	0.391	0.364 to 0.419	Yes	****	<0.0001
bos1-c4* vs. bos1-c5*	-0.002	-0.03 to 0.024	No	ns	0.992
Test details	Mean 1	Mean 2	Mean Diff.	SE of diff.	n1	n2	q	DF
Col-0 vs. bos1-1	0.009	0.408	-0.399	0.01	12	12	54.39	44
Col-0 vs. bos1-c4*	0.009	0.013	-0.004	0.01	12	12	0.624	44
Col-0 vs. bos1-c5*	0.009	0.016	-0.007	0.01	12	12	1.011	44
bos1-1 vs. bos1-c4*	0.408	0.013	0.394	0.01	12	12	53.76	44
bos1-1 vs. bos1-c5*	0.408	0.016	0.391	0.01	12	12	53.38	44
bos1-c4* vs. bos1-c5*	0.013	0.016	-0.002	0.01	12	12	0.386	44
Figure 4D - Ion leakage (% total) ( ANOVA)
Number of families	1
Number of comparisons per family	6
Alpha	0.05
Tukey's multiple comparisons test	Mean Diff.	95.00% CI of diff.	Significant?	Summary	Adjusted P Value
Col-0 vs. bos1-1	-18.41	-21.14 to -15.67	Yes	****	<0.0001
Col-0 vs. bos1-c4*	-0.674	-3.408 to 2.06	No	ns	0.912
Col-0 vs. bos1-c5*	-0.206	-2.94 to 2.528	No	ns	0.997
bos1-1 vs. bos1-c4*	17.73	15 to 20.47	Yes	****	<0.0001
bos1-1 vs. bos1-c5*	18.2	15.47 to 20.94	Yes	****	<0.0001
bos1-c4* vs. bos1-c5*	0.468	-2.266 to 3.202	No	ns	0.967
Test details	Mean 1	Mean 2	Mean Diff.	SE of diff.	n1	n2	q	DF
Col-0 vs. bos1-1	1.204	19.61	-18.41	1.024	12	12	25.42	44
Col-0 vs. bos1-c4*	1.204	1.878	-0.674	1.024	12	12	0.93	44
Col-0 vs. bos1-c5*	1.204	1.41	-0.206	1.024	12	12	0.284	44
bos1-1 vs. bos1-c4*	19.61	1.878	17.73	1.024	12	12	24.49	44
bos1-1 vs. bos1-c5*	19.61	1.41	18.2	1.024	12	12	25.14	44
bos1-c4* vs. bos1-c5*	1.878	1.41	0.468	1.024	12	12	0.646	44
Figure 4E (ANOVA)
Number of families	1
Number of comparisons per family	6
Alpha	0.05
Tukey's multiple comparisons test	Mean Diff.	95.00% CI of diff.	Significant?	Summary	Adjusted P Value
Col-0 vs. bos1	-3.752	-4.123 to -3.381	Yes	****	<0.0001
Col-0 vs. bos1-c4	-0.166	-0.561 to 0.229	No	ns	0.697
Col-0 vs. bos1-c5	-0.073	-0.465 to 0.317	No	ns	0.961
bos1 vs. bos1-c4	3.585	3.198 to 3.973	Yes	****	<0.0001
bos1 vs. bos1-c5	3.678	3.295 to 4.061	Yes	****	<0.0001
bos1-c4 vs. bos1-c5	0.092	-0.314 to 0.499	No	ns	0.935
Test details	Mean 1	Mean 2	Mean Diff.	SE of diff.	n1	n2	q	DF
Col-0 vs. bos1	1.455	5.206	-3.752	0.143	62	68	36.99	234
Col-0 vs. bos1-c4	1.455	1.621	-0.166	0.152	62	53	1.539	234
Col-0 vs. bos1-c5	1.455	1.528	-0.073	0.151	62	55	0.69	234
bos1 vs. bos1-c4	5.206	1.621	3.585	0.149	68	53	33.88	234
bos1 vs. bos1-c5	5.206	1.528	3.678	0.148	68	55	35.12	234
bos1-c4 vs. bos1-c5	1.621	1.528	0.092	0.157	53	55	0.831	234

## Sheet: Fig 5DE
Supplemental Data. Cui et al. (2022). Plant Cell. Plant Cell. Ectopic expression of BOTRYTIS SUSCEPTIBLE1 reveals its function as a positive regulator of wound-induced cell death and plant susceptibility to Botrytis.
Supplemental File 1. Statistical analysis tables. CI, confidence interval.
Figure 5D - Lesion size ( ANOVA)
Number of families	1
Number of comparisons per family	6
Alpha	0.05
Tukey's multiple comparisons test	Mean Diff.	95.00% CI of diff.	Significant?	Summary	Adjusted P Value
Col-0 vs. bos1-1	-0.399	-0.442 to -0.355	Yes	****	<0.0001
Col-0 vs. MASpro:BOS1#1	-0.386	-0.43 to -0.343	Yes	****	<0.0001
Col-0 vs. MASpro:BOS1#9	-0.408	-0.452 to -0.365	Yes	****	<0.0001
bos1-1 vs. MASpro:BOS1#1	0.012	-0.031 to 0.055	No	ns	0.87
bos1-1 vs. MASpro:BOS1#9	-0.009	-0.053 to 0.033	No	ns	0.935
MASpro:BOS1#1 vs. MASpro:BOS1#9	-0.022	-0.065 to 0.021	No	ns	0.535
Test details	Mean 1	Mean 2	Mean Diff.	SE of diff.	n1	n2	q	DF
Col-0 vs. bos1-1	0.009	0.408	-0.399	0.016	12	12	34.67	44
Col-0 vs. MASpro:BOS1#1	0.009	0.395	-0.386	0.016	12	12	33.59	44
Col-0 vs. MASpro:BOS1#9	0.009	0.417	-0.408	0.016	12	12	35.5	44
bos1-1 vs. MASpro:BOS1#1	0.408	0.395	0.012	0.016	12	12	1.079	44
bos1-1 vs. MASpro:BOS1#9	0.408	0.417	-0.009	0.016	12	12	0.832	44
MASpro:BOS1#1 vs. MASpro:BOS1#9	0.395	0.417	-0.022	0.016	12	12	1.911	44
Figure 5D - Ion leakage (% total) ( ANOVA)
Number of families	1
Number of comparisons per family	6
Alpha	0.05
Tukey's multiple comparisons test	Mean Diff.	95.00% CI of diff.	Significant?	Summary	Adjusted P Value
Col-0 vs. bos1-1	-18.41	-22.26 to -14.56	Yes	****	<0.0001
Col-0 vs. MASpro:BOS1#1	-17.6	-21.45 to -13.75	Yes	****	<0.0001
Col-0 vs. MASpro:BOS1#9	-18.89	-22.74 to -15.04	Yes	****	<0.0001
bos1-1 vs. MASpro:BOS1#1	0.81	-3.041 to 4.662	No	ns	0.942
bos1-1 vs. MASpro:BOS1#9	-0.483	-4.335 to 3.368	No	ns	0.986
MASpro:BOS1#1 vs. MASpro:BOS1#9	-1.294	-5.145 to 2.557	No	ns	0.806
Test details	Mean 1	Mean 2	Mean Diff.	SE of diff.	n1	n2	q	DF
Col-0 vs. bos1-1	1.204	19.61	-18.41	1.442	12	12	18.05	44
Col-0 vs. MASpro:BOS1#1	1.204	18.8	-17.6	1.442	12	12	17.25	44
Col-0 vs. MASpro:BOS1#9	1.204	20.09	-18.89	1.442	12	12	18.52	44
bos1-1 vs. MASpro:BOS1#1	19.61	18.8	0.81	1.442	12	12	0.794	44
bos1-1 vs. MASpro:BOS1#9	19.61	20.09	-0.483	1.442	12	12	0.474	44
MASpro:BOS1#1 vs. MASpro:BOS1#9	18.8	20.09	-1.294	1.442	12	12	1.269	44
Figure 5E (ANOVA)
Number of families	1
Number of comparisons per family	6
Alpha	0.05
Tukey's multiple comparisons test	Mean Diff.	95.00% CI of diff.	Significant?	Summary	Adjusted P Value
Col-0 vs. bos1-1	-3.308	-3.62 to -2.997	Yes	****	<0.0001
Col-0 vs. MASpro:BOS1#1	-4.109	-4.554 to -3.665	Yes	****	<0.0001
Col-0 vs. MASpro:BOS1#9	-3.259	-3.604 to -2.914	Yes	****	<0.0001
bos1-1 vs. MASpro:BOS1#1	-0.8	-1.236 to -0.365	Yes	****	<0.0001
bos1-1 vs. MASpro:BOS1#9	0.049	-0.283 to 0.382	No	ns	0.981
MASpro:BOS1#1 vs. MASpro:BOS1#9	0.85	0.39 to 1.31	Yes	****	<0.0001
Test details	Mean 1	Mean 2	Mean Diff.	SE of diff.	n1	n2	q	DF
Col-0 vs. bos1-1	1.444	4.752	-3.308	0.12	124	147	38.77	410
Col-0 vs. MASpro:BOS1#1	1.444	5.553	-4.109	0.172	124	45	33.74	410
Col-0 vs. MASpro:BOS1#9	1.444	4.703	-3.259	0.133	124	98	34.45	410
bos1-1 vs. MASpro:BOS1#1	4.752	5.553	-0.8	0.168	147	45	6.717	410
bos1-1 vs. MASpro:BOS1#9	4.752	4.703	0.049	0.129	147	98	0.54	410
MASpro:BOS1#1 vs. MASpro:BOS1#9	5.553	4.703	0.85	0.178	45	98	6.746	410

## Sheet: Supp Fig S5C
Supplemental Data. Cui et al. (2022). Plant Cell. Plant Cell. Ectopic expression of BOTRYTIS SUSCEPTIBLE1 reveals its function as a positive regulator of wound-induced cell death and plant susceptibility to Botrytis.
Supplemental File 1. Statistical analysis tables. CI, confidence interval.
Supplemental Figure S5C
(ABA treatments)
control										4uM ABA
Number of families	1									Number of families	1
Number of comparisons per family	28									Number of comparisons per family	28
Alpha	0.05									Alpha	0.05
Tukey's multiple comparisons test	Mean Diff.	95.00% CI of diff.	Significant?	Summary	Adjusted P Value					Tukey's multiple comparisons test	Mean Diff.	95.00% CI of diff.	Significant?	Summary	Adjusted P Value
Col-0 vs. bos1-1	-0.3648	-7.678 to 6.948	No	ns	>0.999					Col-0 vs. bos1-1	6.48	0.3576 to 12.60	Yes	*	0.031
Col-0 vs. bos1-c1	1.007	-6.306 to 8.319	No	ns	0.999					Col-0 vs. bos1-c1	8.615	2.493 to 14.74	Yes	**	0.001
Col-0 vs. bos1-c2	-2.883	-10.20 to 4.429	No	ns	0.9					Col-0 vs. bos1-c2	9.556	3.434 to 15.68	Yes	***	0.0004
Col-0 vs. bos1-c3	-0.5014	-7.814 to 6.811	No	ns	>0.999					Col-0 vs. bos1-c3	9.628	3.505 to 15.75	Yes	***	0.0004
Col-0 vs. BOS1-oe12	-1.716	-9.029 to 5.596	No	ns	0.994					Col-0 vs. BOS1-oe12	4.749	-1.373 to 10.87	No	ns	0.226
Col-0 vs. BOS1-oe14	2.712	-4.600 to 10.03	No	ns	0.925					Col-0 vs. BOS1-oe14	7.634	1.511 to 13.76	Yes	**	0.006
Col-0 vs. BOS1-oe17	-0.5764	-7.889 to 6.736	No	ns	>0.999					Col-0 vs. BOS1-oe17	4.216	-1.906 to 10.34	No	ns	0.361
bos1-1 vs. bos1-c1	1.371	-5.941 to 8.684	No	ns	0.998					bos1-1 vs. bos1-c1	2.135	-3.987 to 8.258	No	ns	0.945
bos1-1 vs. bos1-c2	-2.519	-9.831 to 4.794	No	ns	0.948					bos1-1 vs. bos1-c2	3.076	-3.046 to 9.199	No	ns	0.73
bos1-1 vs. bos1-c3	-0.1366	-7.449 to 7.176	No	ns	>0.999					bos1-1 vs. bos1-c3	3.148	-2.975 to 9.270	No	ns	0.708
bos1-1 vs. BOS1-oe12	-1.352	-8.664 to 5.961	No	ns	0.998					bos1-1 vs. BOS1-oe12	-1.731	-7.853 to 4.391	No	ns	0.982
bos1-1 vs. BOS1-oe14	3.077	-4.236 to 10.39	No	ns	0.866					bos1-1 vs. BOS1-oe14	1.154	-4.969 to 7.276	No	ns	0.998
bos1-1 vs. BOS1-oe17	-0.2116	-7.524 to 7.101	No	ns	>0.999					bos1-1 vs. BOS1-oe17	-2.264	-8.386 to 3.859	No	ns	0.926
bos1-c1 vs. bos1-c2	-3.89	-11.20 to 3.423	No	ns	0.672					bos1-c1 vs. bos1-c2	0.9408	-5.182 to 7.063	No	ns	0.999
bos1-c1 vs. bos1-c3	-1.508	-8.821 to 5.805	No	ns	0.997					bos1-c1 vs. bos1-c3	1.012	-5.110 to 7.135	No	ns	0.999
bos1-c1 vs. BOS1-oe12	-2.723	-10.04 to 4.590	No	ns	0.924					bos1-c1 vs. BOS1-oe12	-3.866	-9.989 to 2.256	No	ns	0.469
bos1-c1 vs. BOS1-oe14	1.706	-5.607 to 9.019	No	ns	0.994					bos1-c1 vs. BOS1-oe14	-0.9818	-7.104 to 5.141	No	ns	0.999
bos1-c1 vs. BOS1-oe17	-1.583	-8.896 to 5.730	No	ns	0.996					bos1-c1 vs. BOS1-oe17	-4.399	-10.52 to 1.723	No	ns	0.31
bos1-c2 vs. bos1-c3	2.382	-4.931 to 9.695	No	ns	0.961					bos1-c2 vs. bos1-c3	0.0716	-6.051 to 6.194	No	ns	>0.999
bos1-c2 vs. BOS1-oe12	1.167	-6.146 to 8.480	No	ns	0.999					bos1-c2 vs. BOS1-oe12	-4.807	-10.93 to 1.315	No	ns	0.214
bos1-c2 vs. BOS1-oe14	5.596	-1.717 to 12.91	No	ns	0.24					bos1-c2 vs. BOS1-oe14	-1.923	-8.045 to 4.200	No	ns	0.968
bos1-c2 vs. BOS1-oe17	2.307	-5.006 to 9.620	No	ns	0.967					bos1-c2 vs. BOS1-oe17	-5.34	-11.46 to 0.7826	No	ns	0.124
bos1-c3 vs. BOS1-oe12	-1.215	-8.528 to 6.098	No	ns	0.999					bos1-c3 vs. BOS1-oe12	-4.879	-11.00 to 1.244	No	ns	0.199
bos1-c3 vs. BOS1-oe14	3.214	-4.099 to 10.53	No	ns	0.839					bos1-c3 vs. BOS1-oe14	-1.994	-8.117 to 4.128	No	ns	0.961
bos1-c3 vs. BOS1-oe17	-0.075	-7.388 to 7.238	No	ns	>0.999					bos1-c3 vs. BOS1-oe17	-5.411	-11.53 to 0.7110	No	ns	0.114
BOS1-oe12 vs. BOS1-oe14	4.429	-2.884 to 11.74	No	ns	0.521					BOS1-oe12 vs. BOS1-oe14	2.885	-3.238 to 9.007	No	ns	0.787
BOS1-oe12 vs. BOS1-oe17	1.14	-6.173 to 8.453	No	ns	0.999					BOS1-oe12 vs. BOS1-oe17	-0.5326	-6.655 to 5.590	No	ns	>0.999
BOS1-oe14 vs. BOS1-oe17	-3.289	-10.60 to 4.024	No	ns	0.823					BOS1-oe14 vs. BOS1-oe17	-3.417	-9.540 to 2.705	No	ns	0.619
Test details	Mean 1	Mean 2	Mean Diff.	SE of diff.	n1	n2	q	DF		Test details	Mean 1	Mean 2	Mean Diff.	SE of diff.	n1	n2	q	DF
Col-0 vs. bos1-1	19.28	19.65	-0.364	2.258	5	5	0.228	32		Col-0 vs. bos1-1	9.828	3.348	6.48	1.89	5	5	4.849	32
Col-0 vs. bos1-c1	19.28	18.27	1.007	2.258	5	5	0.63	32		Col-0 vs. bos1-c1	9.828	1.212	8.615	1.89	5	5	6.446	32
Col-0 vs. bos1-c2	19.28	22.16	-2.883	2.258	5	5	1.806	32		Col-0 vs. bos1-c2	9.828	0.271	9.556	1.89	5	5	7.15	32
Col-0 vs. bos1-c3	19.28	19.78	-0.501	2.258	5	5	0.314	32		Col-0 vs. bos1-c3	9.828	0.2	9.628	1.89	5	5	7.204	32
Col-0 vs. BOS1-oe12	19.28	21	-1.716	2.258	5	5	1.075	32		Col-0 vs. BOS1-oe12	9.828	5.079	4.749	1.89	5	5	3.553	32
Col-0 vs. BOS1-oe14	19.28	16.57	2.712	2.258	5	5	1.699	32		Col-0 vs. BOS1-oe14	9.828	2.194	7.634	1.89	5	5	5.712	32
Col-0 vs. BOS1-oe17	19.28	19.86	-0.576	2.258	5	5	0.361	32		Col-0 vs. BOS1-oe17	9.828	5.611	4.216	1.89	5	5	3.155	32
bos1-1 vs. bos1-c1	19.65	18.27	1.371	2.258	5	5	0.859	32		bos1-1 vs. bos1-c1	3.348	1.212	2.135	1.89	5	5	1.598	32
bos1-1 vs. bos1-c2	19.65	22.16	-2.519	2.258	5	5	1.578	32		bos1-1 vs. bos1-c2	3.348	0.271	3.076	1.89	5	5	2.302	32
bos1-1 vs. bos1-c3	19.65	19.78	-0.136	2.258	5	5	0.085	32		bos1-1 vs. bos1-c3	3.348	0.2	3.148	1.89	5	5	2.355	32
bos1-1 vs. BOS1-oe12	19.65	21	-1.352	2.258	5	5	0.846	32		bos1-1 vs. BOS1-oe12	3.348	5.079	-1.731	1.89	5	5	1.295	32
bos1-1 vs. BOS1-oe14	19.65	16.57	3.077	2.258	5	5	1.928	32		bos1-1 vs. BOS1-oe14	3.348	2.194	1.154	1.89	5	5	0.863	32
bos1-1 vs. BOS1-oe17	19.65	19.86	-0.211	2.258	5	5	0.132	32		bos1-1 vs. BOS1-oe17	3.348	5.611	-2.264	1.89	5	5	1.694	32
bos1-c1 vs. bos1-c2	18.27	22.16	-3.89	2.258	5	5	2.437	32		bos1-c1 vs. bos1-c2	1.212	0.271	0.94	1.89	5	5	0.704	32
bos1-c1 vs. bos1-c3	18.27	19.78	-1.508	2.258	5	5	0.944	32		bos1-c1 vs. bos1-c3	1.212	0.2	1.012	1.89	5	5	0.757	32
bos1-c1 vs. BOS1-oe12	18.27	21	-2.723	2.258	5	5	1.706	32		bos1-c1 vs. BOS1-oe12	1.212	5.079	-3.866	1.89	5	5	2.893	32
bos1-c1 vs. BOS1-oe14	18.27	16.57	1.706	2.258	5	5	1.069	32		bos1-c1 vs. BOS1-oe14	1.212	2.194	-0.981	1.89	5	5	0.734	32
bos1-c1 vs. BOS1-oe17	18.27	19.86	-1.583	2.258	5	5	0.991	32		bos1-c1 vs. BOS1-oe17	1.212	5.611	-4.399	1.89	5	5	3.292	32
bos1-c2 vs. bos1-c3	22.16	19.78	2.382	2.258	5	5	1.492	32		bos1-c2 vs. bos1-c3	0.271	0.2	0.071	1.89	5	5	0.053	32
bos1-c2 vs. BOS1-oe12	22.16	21	1.167	2.258	5	5	0.731	32		bos1-c2 vs. BOS1-oe12	0.271	5.079	-4.807	1.89	5	5	3.597	32
bos1-c2 vs. BOS1-oe14	22.16	16.57	5.596	2.258	5	5	3.505	32		bos1-c2 vs. BOS1-oe14	0.271	2.194	-1.923	1.89	5	5	1.439	32
bos1-c2 vs. BOS1-oe17	22.16	19.86	2.307	2.258	5	5	1.445	32		bos1-c2 vs. BOS1-oe17	0.271	5.611	-5.34	1.89	5	5	3.996	32
bos1-c3 vs. BOS1-oe12	19.78	21	-1.215	2.258	5	5	0.761	32		bos1-c3 vs. BOS1-oe12	0.2	5.079	-4.879	1.89	5	5	3.651	32
bos1-c3 vs. BOS1-oe14	19.78	16.57	3.214	2.258	5	5	2.013	32		bos1-c3 vs. BOS1-oe14	0.2	2.194	-1.994	1.89	5	5	1.492	32
bos1-c3 vs. BOS1-oe17	19.78	19.86	-0.075	2.258	5	5	0.046	32		bos1-c3 vs. BOS1-oe17	0.2	5.611	-5.411	1.89	5	5	4.049	32
BOS1-oe12 vs. BOS1-oe14	21	16.57	4.429	2.258	5	5	2.774	32		BOS1-oe12 vs. BOS1-oe14	5.079	2.194	2.885	1.89	5	5	2.158	32
BOS1-oe12 vs. BOS1-oe17	21	19.86	1.14	2.258	5	5	0.714	32		BOS1-oe12 vs. BOS1-oe17	5.079	5.611	-0.532	1.89	5	5	0.398	32
BOS1-oe14 vs. BOS1-oe17	16.57	19.86	-3.289	2.258	5	5	2.06	32		BOS1-oe14 vs. BOS1-oe17	2.194	5.611	-3.417	1.89	5	5	2.557	32

## Sheet: Supp Fig S7
Supplemental Data. Cui et al. (2022). Plant Cell. Plant Cell. Ectopic expression of BOTRYTIS SUSCEPTIBLE1 reveals its function as a positive regulator of wound-induced cell death and plant susceptibility to Botrytis.
Supplemental File 1. Statistical analysis tables. CI, confidence interval.
Supplemental Figure S7
0 mM NaCl										50 mM NaCl
Number of families	1									Number of families	1
Number of comparisons per family	6									Number of comparisons per family	6
Alpha	0.05									Alpha	0.05
Tukey's multiple comparisons test	Mean Diff.	95.00% CI of diff.	Significant?	Summary	Adjusted P Value					Tukey's multiple comparisons test	Mean Diff.	95.00% CI of diff.	Significant?	Summary	Adjusted P Value
Col-0 vs. bos1	-3.862	-8.251 to 0.5269	No	ns	0.101					col-0 vs. bos1	0.168	-4.111 to 4.449	No	ns	0.999
Col-0 vs. bos1-c1	0.1036	-4.888 to 5.095	No	ns	>0.999					col-0 vs. bos1-c1	0.393	-4.259 to 5.047	No	ns	0.995
Col-0 vs. bos1-c2	0.6367	-4.540 to 5.813	No	ns	0.987					col-0 vs. bos1-c2	0.469	-4.184 to 5.122	No	ns	0.992
bos1 vs. bos1-c1	3.965	-0.5872 to 8.518	No	ns	0.106					bos1 vs. bos1-c1	0.224	-4.055 to 4.505	No	ns	0.999
bos1 vs. bos1-c2	4.499	-0.2565 to 9.254	No	ns	0.069					bos1 vs. bos1-c2	0.3	-3.98 to 4.58	No	ns	0.997
bos1-c1 vs. bos1-c2	0.5331	-4.783 to 5.849	No	ns	0.992					bos1-c1 vs. bos1-c2	0.075	-4.577 to 4.729	No	ns	>0.999
Test details	Mean 1	Mean 2	Mean Diff.	SE of diff.	n1	n2	q	DF		Test details	Mean 1	Mean 2	Mean Diff.	SE of diff.	n1	n2	q	DF
Col-0 vs. bos1	33.64	37.51	-3.862	1.625	9	14	3.361	34		col-0 vs. bos1	29.43	29.27	0.168	1.589	9	13	0.15	36
Col-0 vs. bos1-c1	33.64	33.54	0.103	1.848	9	8	0.079	34		col-0 vs. bos1-c1	29.43	29.04	0.393	1.728	9	9	0.322	36
Col-0 vs. bos1-c2	33.64	33.01	0.636	1.917	9	7	0.469	34		col-0 vs. bos1-c2	29.43	28.97	0.469	1.728	9	9	0.384	36
bos1 vs. bos1-c1	37.51	33.54	3.965	1.686	14	8	3.327	34		bos1 vs. bos1-c1	29.27	29.04	0.224	1.589	13	9	0.2	36
bos1 vs. bos1-c2	37.51	33.01	4.499	1.761	14	7	3.613	34		bos1 vs. bos1-c2	29.27	28.97	0.3	1.589	13	9	0.267	36
bos1-c1 vs. bos1-c2	33.54	33.01	0.533	1.968	8	7	0.383	34		bos1-c1 vs. bos1-c2	29.04	28.97	0.075	1.728	9	9	0.061	36
100 mM NaCl										150 mM NaCl
Number of families	1									Number of families	1
Number of comparisons per family	6									Number of comparisons per family	6
Alpha	0.05									Alpha	0.05
Tukey's multiple comparisons test	Mean Diff.	95.00% CI of diff.	Significant?	Summary	Adjusted P Value					Tukey's multiple comparisons test	Mean Diff.	95.00% CI of diff.	Significant?	Summary	Adjusted P Value
Col-0 vs. bos1-1	-4.021	-8.933 to 0.891	No	ns	0.141					Col-0 vs. bos1-1	4.943	1.067 to 8.818	Yes	**	0.007
Col-0 vs. bos1-c1	-3.32	-8.706 to 2.066	No	ns	0.358					Col-0 vs. bos1-c1	0.589	-3.743 to 4.922	No	ns	0.983
Col-0 vs. bos1-c2	-4.449	-9.991 to 1.093	No	ns	0.153					Col-0 vs. bos1-c2	-0.483	-4.816 to 3.849	No	ns	0.99
bos1-1 vs. bos1-c1	0.701	-4.035 to 5.437	No	ns	0.978					bos1-1 vs. bos1-c1	-4.353	-7.709 to -0.997	Yes	**	0.006
bos1-1 vs. bos1-c2	-0.428	-5.341 to 4.484	No	ns	0.995					bos1-1 vs. bos1-c2	-5.426	-8.782 to -2.07	Yes	***	0.0006
bos1-c1 vs. bos1-c2	-1.13	-6.516 to 4.256	No	ns	0.941					bos1-c1 vs. bos1-c2	-1.073	-4.948 to 2.803	No	ns	0.878
Test details	Mean 1	Mean 2	Mean Diff.	SE of diff.	n1	n2	q	DF		Test details	Mean 1	Mean 2	Mean Diff.	SE of diff.	n1	n2	q	DF
Col-0 vs. bos1-1	14.2	18.22	-4.021	1.822	8	14	3.122	35		Col-0 vs. bos1-1	6.219	1.276	4.943	1.442	6	18	4.846	38
Col-0 vs. bos1-c1	14.2	17.52	-3.32	1.997	8	9	2.351	35		Col-0 vs. bos1-c1	6.219	5.63	0.589	1.613	6	9	0.516	38
Col-0 vs. bos1-c2	14.2	18.64	-4.449	2.055	8	8	3.062	35		Col-0 vs. bos1-c2	6.219	6.702	-0.483	1.613	6	9	0.424	38
bos1-1 vs. bos1-c1	18.22	17.52	0.701	1.756	14	9	0.564	35		bos1-1 vs. bos1-c1	1.276	5.63	-4.353	1.249	18	9	4.928	38
bos1-1 vs. bos1-c2	18.22	18.64	-0.428	1.822	14	8	0.332	35		bos1-1 vs. bos1-c2	1.276	6.702	-5.426	1.249	18	9	6.143	38
bos1-c1 vs. bos1-c2	17.52	18.64	-1.13	1.997	9	8	0.799	35		bos1-c1 vs. bos1-c2	5.63	6.702	-1.073	1.442	9	9	1.052	38

## Sheet: Ion leakage control
Supplemental Data. Cui et al. (2022). Plant Cell. Plant Cell. Ectopic expression of BOTRYTIS SUSCEPTIBLE1 reveals its function as a positive regulator of wound-induced cell death and plant susceptibility to Botrytis.
Supplemental File 1. Statistical analysis tables. CI, confidence interval.
Ion leakage control
Number of families	1
Number of comparisons per family	45
Alpha	0.05
Tukey's multiple comparisons test	Mean Diff.	95.00% CI of diff.	Significant?	Summary	Adjusted P Value
col vs. bos1-1	-0.474	-1.192 to 0.243	No	ns	0.448
col vs. bos1-c1	-0.055	-0.812 to 0.7	No	ns	>0.999
col vs. bos1-c2	0.391	-0.365 to 1.148	No	ns	0.753
col vs. bos1-c3	-0.152	-0.909 to 0.603	No	ns	0.999
col vs. bos1/BOS1 F1	-0.071	-0.828 to 0.684	No	ns	>0.999
col vs. bos1-c4*	-0.05	-0.807 to 0.706	No	ns	>0.999
col vs. bos1-c5*	-0.12	-0.877 to 0.635	No	ns	>0.999
col vs. MASpro:BOS1#1	0.04	-0.716 to 0.796	No	ns	>0.999
col vs. MASpro:BOS1#9	-0.154	-0.911 to 0.601	No	ns	0.999
bos1-1 vs. bos1-c1	0.418	-0.299 to 1.136	No	ns	0.615
bos1-1 vs. bos1-c2	0.865	0.147 to 1.583	Yes	**	0.008
bos1-1 vs. bos1-c3	0.321	-0.396 to 1.039	No	ns	0.872
bos1-1 vs. bos1/BOS1 F1	0.402	-0.315 to 1.12	No	ns	0.664
bos1-1 vs. bos1-c4*	0.423	-0.294 to 1.141	No	ns	0.6
bos1-1 vs. bos1-c5*	0.353	-0.364 to 1.071	No	ns	0.8
bos1-1 vs. MASpro:BOS1#1	0.514	-0.203 to 1.232	No	ns	0.339
bos1-1 vs. MASpro:BOS1#9	0.319	-0.398 to 1.037	No	ns	0.876
bos1-c1 vs. bos1-c2	0.446	-0.309 to 1.203	No	ns	0.598
bos1-c1 vs. bos1-c3	-0.097	-0.853 to 0.659	No	ns	>0.999
bos1-c1 vs. bos1/BOS1 F1	-0.015	-0.772 to 0.74	No	ns	>0.999
bos1-c1 vs. bos1-c4*	0.005	-0.751 to 0.761	No	ns	>0.999
bos1-c1 vs. bos1-c5*	-0.065	-0.821 to 0.691	No	ns	>0.999
bos1-c1 vs. MASpro:BOS1#1	0.095	-0.66 to 0.852	No	ns	>0.999
bos1-c1 vs. MASpro:BOS1#9	-0.099	-0.855 to 0.657	No	ns	>0.999
bos1-c2 vs. bos1-c3	-0.544	-1.301 to 0.212	No	ns	0.334
bos1-c2 vs. bos1/BOS1 F1	-0.462	-1.219 to 0.293	No	ns	0.552
bos1-c2 vs. bos1-c4*	-0.441	-1.198 to 0.314	No	ns	0.613
bos1-c2 vs. bos1-c5*	-0.512	-1.269 to 0.244	No	ns	0.414
bos1-c2 vs. MASpro:BOS1#1	-0.351	-1.108 to 0.405	No	ns	0.848
bos1-c2 vs. MASpro:BOS1#9	-0.546	-1.303 to 0.21	No	ns	0.329
bos1-c3 vs. bos1/BOS1 F1	0.081	-0.675 to 0.837	No	ns	>0.999
bos1-c3 vs. bos1-c4*	0.102	-0.654 to 0.858	No	ns	>0.999
bos1-c3 vs. bos1-c5*	0.032	-0.724 to 0.788	No	ns	>0.999
bos1-c3 vs. MASpro:BOS1#1	0.193	-0.563 to 0.949	No	ns	0.996
bos1-c3 vs. MASpro:BOS1#9	-0.002	-0.758 to 0.754	No	ns	>0.999
bos1/BOS1 F1 vs. bos1-c4*	0.021	-0.735 to 0.777	No	ns	>0.999
bos1/BOS1 F1 vs. bos1-c5*	-0.049	-0.805 to 0.707	No	ns	>0.999
bos1/BOS1 F1 vs. MASpro:BOS1#1	0.111	-0.644 to 0.868	No	ns	>0.999
bos1/BOS1 F1 vs. MASpro:BOS1#9	-0.083	-0.839 to 0.673	No	ns	>0.999
bos1-c4* vs. bos1-c5*	-0.07	-0.826 to 0.686	No	ns	>0.999
bos1-c4* vs. MASpro:BOS1#1	0.09	-0.665 to 0.847	No	ns	>0.999
bos1-c4* vs. MASpro:BOS1#9	-0.104	-0.861 to 0.652	No	ns	>0.999
bos1-c5* vs. MASpro:BOS1#1	0.161	-0.595 to 0.917	No	ns	0.999
bos1-c5* vs. MASpro:BOS1#9	-0.034	-0.79 to 0.722	No	ns	>0.999
MASpro:BOS1#1 vs. MASpro:BOS1#9	-0.195	-0.951 to 0.561	No	ns	0.996
Test details	Mean 1	Mean 2	Mean Diff.	SE of diff.	n1	n2	q	DF
col vs. bos1-1	1.033	1.507	-0.474	0.2109	4	5	3.178	31
col vs. bos1-c1	1.033	1.088	-0.055	0.2223	4	4	0.353	31
col vs. bos1-c2	1.033	0.641	0.391	0.2223	4	4	2.489	31
col vs. bos1-c3	1.033	1.186	-0.152	0.2223	4	4	0.971	31
col vs. bos1/BOS1 F1	1.033	1.104	-0.071	0.2223	4	4	0.455	31
col vs. bos1-c4*	1.033	1.083	-0.05	0.2223	4	4	0.32	31
col vs. bos1-c5*	1.033	1.154	-0.12	0.2223	4	4	0.767	31
col vs. MASpro:BOS1#1	1.033	0.992	0.04	0.2223	4	4	0.256	31
col vs. MASpro:BOS1#9	1.033	1.188	-0.154	0.2223	4	4	0.985	31
bos1-1 vs. bos1-c1	1.507	1.088	0.418	0.2109	5	4	2.805	31
bos1-1 vs. bos1-c2	1.507	0.641	0.865	0.2109	5	4	5.802	31
bos1-1 vs. bos1-c3	1.507	1.186	0.321	0.2109	5	4	2.154	31
bos1-1 vs. bos1/BOS1 F1	1.507	1.104	0.402	0.2109	5	4	2.698	31
bos1-1 vs. bos1-c4*	1.507	1.083	0.423	0.2109	5	4	2.84	31
bos1-1 vs. bos1-c5*	1.507	1.154	0.353	0.2109	5	4	2.369	31
bos1-1 vs. MASpro:BOS1#1	1.507	0.992	0.514	0.2109	5	4	3.448	31
bos1-1 vs. MASpro:BOS1#9	1.507	1.188	0.319	0.2109	5	4	2.139	31
bos1-c1 vs. bos1-c2	1.088	0.641	0.446	0.2223	4	4	2.843	31
bos1-c1 vs. bos1-c3	1.088	1.186	-0.097	0.2223	4	4	0.617	31
bos1-c1 vs. bos1/BOS1 F1	1.088	1.104	-0.015	0.2223	4	4	0.101	31
bos1-c1 vs. bos1-c4*	1.088	1.083	0.005	0.2223	4	4	0.033	31
bos1-c1 vs. bos1-c5*	1.088	1.154	-0.065	0.2223	4	4	0.414	31
bos1-c1 vs. MASpro:BOS1#1	1.088	0.992	0.095	0.2223	4	4	0.61	31
bos1-c1 vs. MASpro:BOS1#9	1.088	1.188	-0.099	0.2223	4	4	0.631	31
bos1-c2 vs. bos1-c3	0.641	1.186	-0.544	0.2223	4	4	3.461	31
bos1-c2 vs. bos1/BOS1 F1	0.641	1.104	-0.462	0.2223	4	4	2.945	31
bos1-c2 vs. bos1-c4*	0.641	1.083	-0.441	0.2223	4	4	2.81	31
bos1-c2 vs. bos1-c5*	0.641	1.154	-0.512	0.2223	4	4	3.257	31
bos1-c2 vs. MASpro:BOS1#1	0.641	0.992	-0.351	0.2223	4	4	2.233	31
bos1-c2 vs. MASpro:BOS1#9	0.641	1.188	-0.546	0.2223	4	4	3.474	31
bos1-c3 vs. bos1/BOS1 F1	1.186	1.104	0.081	0.2223	4	4	0.516	31
bos1-c3 vs. bos1-c4*	1.186	1.083	0.102	0.2223	4	4	0.65	31
bos1-c3 vs. bos1-c5*	1.186	1.154	0.032	0.2223	4	4	0.203	31
bos1-c3 vs. MASpro:BOS1#1	1.186	0.992	0.193	0.2223	4	4	1.228	31
bos1-c3 vs. MASpro:BOS1#9	1.186	1.188	-0.002	0.2223	4	4	0.013	31
bos1/BOS1 F1 vs. bos1-c4*	1.104	1.083	0.021	0.2223	4	4	0.134	31
bos1/BOS1 F1 vs. bos1-c5*	1.104	1.154	-0.049	0.2223	4	4	0.312	31
bos1/BOS1 F1 vs. MASpro:BOS1#1	1.104	0.992	0.111	0.2223	4	4	0.711	31
bos1/BOS1 F1 vs. MASpro:BOS1#9	1.104	1.188	-0.083	0.2223	4	4	0.529	31
bos1-c4* vs. bos1-c5*	1.083	1.154	-0.07	0.2223	4	4	0.447	31
bos1-c4* vs. MASpro:BOS1#1	1.083	0.992	0.09	0.2223	4	4	0.577	31
bos1-c4* vs. MASpro:BOS1#9	1.083	1.188	-0.104	0.2223	4	4	0.664	31
bos1-c5* vs. MASpro:BOS1#1	1.154	0.992	0.161	0.2223	4	4	1.024	31
bos1-c5* vs. MASpro:BOS1#9	1.154	1.188	-0.034	0.2223	4	4	0.217	31
MASpro:BOS1#1 vs. MASpro:BOS1#9	0.992	1.188	-0.195	0.2223	4	4	1.242	31
ABA
control										4uM ABA
Number of families	1									Number of families	1
Number of comparisons per family	28									Number of comparisons per family	28
Alpha	0.05									Alpha	0.05
Tukey's multiple comparisons test	Mean Diff.	95.00% CI of diff.	Significant?	Summary	Adjusted P Value					Tukey's multiple comparisons test	Mean Diff.	95.00% CI of diff.	Significant?	Summary	Adjusted P Value
Col-0 vs. bos1-1	-0.3648	-7.678 to 6.948	No	ns	>0.9999	A-B				Col-0 vs. bos1-1	6.48	0.3576 to 12.60	Yes	*	0.0319	A-B
Col-0 vs. bos1-c1	1.007	-6.306 to 8.319	No	ns	0.9998	A-C				Col-0 vs. bos1-c1	8.615	2.493 to 14.74	Yes	**	0.0016	A-C
Col-0 vs. bos1-c2	-2.883	-10.20 to 4.429	No	ns	0.9006	A-D				Col-0 vs. bos1-c2	9.556	3.434 to 15.68	Yes	***	0.0004	A-D
Col-0 vs. bos1-c3	-0.5014	-7.814 to 6.811	No	ns	>0.9999	A-E				Col-0 vs. bos1-c3	9.628	3.505 to 15.75	Yes	***	0.0004	A-E
Col-0 vs. BOS1-oe12	-1.716	-9.029 to 5.596	No	ns	0.994	A-F				Col-0 vs. BOS1-oe12	4.749	-1.373 to 10.87	No	ns	0.2265	A-F
Col-0 vs. BOS1-oe14	2.712	-4.600 to 10.03	No	ns	0.9256	A-G				Col-0 vs. BOS1-oe14	7.634	1.511 to 13.76	Yes	**	0.0067	A-G
Col-0 vs. BOS1-oe17	-0.5764	-7.889 to 6.736	No	ns	>0.9999	A-H				Col-0 vs. BOS1-oe17	4.216	-1.906 to 10.34	No	ns	0.3612	A-H
bos1-1 vs. bos1-c1	1.371	-5.941 to 8.684	No	ns	0.9985	B-C				bos1-1 vs. bos1-c1	2.135	-3.987 to 8.258	No	ns	0.9451	B-C
bos1-1 vs. bos1-c2	-2.519	-9.831 to 4.794	No	ns	0.9485	B-D				bos1-1 vs. bos1-c2	3.076	-3.046 to 9.199	No	ns	0.7307	B-D
bos1-1 vs. bos1-c3	-0.1366	-7.449 to 7.176	No	ns	>0.9999	B-E				bos1-1 vs. bos1-c3	3.148	-2.975 to 9.270	No	ns	0.7082	B-E
bos1-1 vs. BOS1-oe12	-1.352	-8.664 to 5.961	No	ns	0.9987	B-F				bos1-1 vs. BOS1-oe12	-1.731	-7.853 to 4.391	No	ns	0.9823	B-F
bos1-1 vs. BOS1-oe14	3.077	-4.236 to 10.39	No	ns	0.8668	B-G				bos1-1 vs. BOS1-oe14	1.154	-4.969 to 7.276	No	ns	0.9985	B-G
bos1-1 vs. BOS1-oe17	-0.2116	-7.524 to 7.101	No	ns	>0.9999	B-H				bos1-1 vs. BOS1-oe17	-2.264	-8.386 to 3.859	No	ns	0.9267	B-H
bos1-c1 vs. bos1-c2	-3.89	-11.20 to 3.423	No	ns	0.6729	C-D				bos1-c1 vs. bos1-c2	0.9408	-5.182 to 7.063	No	ns	0.9996	C-D
bos1-c1 vs. bos1-c3	-1.508	-8.821 to 5.805	No	ns	0.9973	C-E				bos1-c1 vs. bos1-c3	1.012	-5.110 to 7.135	No	ns	0.9993	C-E
bos1-c1 vs. BOS1-oe12	-2.723	-10.04 to 4.590	No	ns	0.9242	C-F				bos1-c1 vs. BOS1-oe12	-3.866	-9.989 to 2.256	No	ns	0.4692	C-F
bos1-c1 vs. BOS1-oe14	1.706	-5.607 to 9.019	No	ns	0.9943	C-G				bos1-c1 vs. BOS1-oe14	-0.9818	-7.104 to 5.141	No	ns	0.9995	C-G
bos1-c1 vs. BOS1-oe17	-1.583	-8.896 to 5.730	No	ns	0.9964	C-H				bos1-c1 vs. BOS1-oe17	-4.399	-10.52 to 1.723	No	ns	0.3105	C-H
bos1-c2 vs. bos1-c3	2.382	-4.931 to 9.695	No	ns	0.9615	D-E				bos1-c2 vs. bos1-c3	0.0716	-6.051 to 6.194	No	ns	>0.9999	D-E
bos1-c2 vs. BOS1-oe12	1.167	-6.146 to 8.480	No	ns	0.9995	D-F				bos1-c2 vs. BOS1-oe12	-4.807	-10.93 to 1.315	No	ns	0.2142	D-F
bos1-c2 vs. BOS1-oe14	5.596	-1.717 to 12.91	No	ns	0.2405	D-G				bos1-c2 vs. BOS1-oe14	-1.923	-8.045 to 4.200	No	ns	0.9683	D-G
bos1-c2 vs. BOS1-oe17	2.307	-5.006 to 9.620	No	ns	0.9675	D-H				bos1-c2 vs. BOS1-oe17	-5.34	-11.46 to 0.7826	No	ns	0.124	D-H
bos1-c3 vs. BOS1-oe12	-1.215	-8.528 to 6.098	No	ns	0.9993	E-F				bos1-c3 vs. BOS1-oe12	-4.879	-11.00 to 1.244	No	ns	0.1998	E-F
bos1-c3 vs. BOS1-oe14	3.214	-4.099 to 10.53	No	ns	0.8397	E-G				bos1-c3 vs. BOS1-oe14	-1.994	-8.117 to 4.128	No	ns	0.9615	E-G
bos1-c3 vs. BOS1-oe17	-0.075	-7.388 to 7.238	No	ns	>0.9999	E-H				bos1-c3 vs. BOS1-oe17	-5.411	-11.53 to 0.7110	No	ns	0.1147	E-H
BOS1-oe12 vs. BOS1-oe14	4.429	-2.884 to 11.74	No	ns	0.5215	F-G				BOS1-oe12 vs. BOS1-oe14	2.885	-3.238 to 9.007	No	ns	0.7879	F-G
BOS1-oe12 vs. BOS1-oe17	1.14	-6.173 to 8.453	No	ns	0.9996	F-H				BOS1-oe12 vs. BOS1-oe17	-0.5326	-6.655 to 5.590	No	ns	>0.9999	F-H
BOS1-oe14 vs. BOS1-oe17	-3.289	-10.60 to 4.024	No	ns	0.8237	G-H				BOS1-oe14 vs. BOS1-oe17	-3.417	-9.540 to 2.705	No	ns	0.6195	G-H
Test details	Mean 1	Mean 2	Mean Diff.	SE of diff.	n1	n2	q	DF		Test details	Mean 1	Mean 2	Mean Diff.	SE of diff.	n1	n2	q	DF
Col-0 vs. bos1-1	19.28	19.65	-0.3648	2.258	5	5	0.2285	32		Col-0 vs. bos1-1	9.828	3.348	6.48	1.89	5	5	4.849	32
Col-0 vs. bos1-c1	19.28	18.27	1.007	2.258	5	5	0.6306	32		Col-0 vs. bos1-c1	9.828	1.212	8.615	1.89	5	5	6.446	32
Col-0 vs. bos1-c2	19.28	22.16	-2.883	2.258	5	5	1.806	32		Col-0 vs. bos1-c2	9.828	0.2716	9.556	1.89	5	5	7.15	32
Col-0 vs. bos1-c3	19.28	19.78	-0.5014	2.258	5	5	0.3141	32		Col-0 vs. bos1-c3	9.828	0.2	9.628	1.89	5	5	7.204	32
Col-0 vs. BOS1-oe12	19.28	21	-1.716	2.258	5	5	1.075	32		Col-0 vs. BOS1-oe12	9.828	5.079	4.749	1.89	5	5	3.553	32
Col-0 vs. BOS1-oe14	19.28	16.57	2.712	2.258	5	5	1.699	32		Col-0 vs. BOS1-oe14	9.828	2.194	7.634	1.89	5	5	5.712	32
Col-0 vs. BOS1-oe17	19.28	19.86	-0.5764	2.258	5	5	0.3611	32		Col-0 vs. BOS1-oe17	9.828	5.611	4.216	1.89	5	5	3.155	32
bos1-1 vs. bos1-c1	19.65	18.27	1.371	2.258	5	5	0.8591	32		bos1-1 vs. bos1-c1	3.348	1.212	2.135	1.89	5	5	1.598	32
bos1-1 vs. bos1-c2	19.65	22.16	-2.519	2.258	5	5	1.578	32		bos1-1 vs. bos1-c2	3.348	0.2716	3.076	1.89	5	5	2.302	32
bos1-1 vs. bos1-c3	19.65	19.78	-0.1366	2.258	5	5	0.08557	32		bos1-1 vs. bos1-c3	3.348	0.2	3.148	1.89	5	5	2.355	32
bos1-1 vs. BOS1-oe12	19.65	21	-1.352	2.258	5	5	0.8467	32		bos1-1 vs. BOS1-oe12	3.348	5.079	-1.731	1.89	5	5	1.295	32
bos1-1 vs. BOS1-oe14	19.65	16.57	3.077	2.258	5	5	1.928	32		bos1-1 vs. BOS1-oe14	3.348	2.194	1.154	1.89	5	5	0.8632	32
bos1-1 vs. BOS1-oe17	19.65	19.86	-0.2116	2.258	5	5	0.1326	32		bos1-1 vs. BOS1-oe17	3.348	5.611	-2.264	1.89	5	5	1.694	32
bos1-c1 vs. bos1-c2	18.27	22.16	-3.89	2.258	5	5	2.437	32		bos1-c1 vs. bos1-c2	1.212	0.2716	0.9408	1.89	5	5	0.704	32
bos1-c1 vs. bos1-c3	18.27	19.78	-1.508	2.258	5	5	0.9447	32		bos1-c1 vs. bos1-c3	1.212	0.2	1.012	1.89	5	5	0.7575	32
bos1-c1 vs. BOS1-oe12	18.27	21	-2.723	2.258	5	5	1.706	32		bos1-c1 vs. BOS1-oe12	1.212	5.079	-3.866	1.89	5	5	2.893	32
bos1-c1 vs. BOS1-oe14	18.27	16.57	1.706	2.258	5	5	1.069	32		bos1-c1 vs. BOS1-oe14	1.212	2.194	-0.9818	1.89	5	5	0.7346	32
bos1-c1 vs. BOS1-oe17	18.27	19.86	-1.583	2.258	5	5	0.9917	32		bos1-c1 vs. BOS1-oe17	1.212	5.611	-4.399	1.89	5	5	3.292	32
bos1-c2 vs. bos1-c3	22.16	19.78	2.382	2.258	5	5	1.492	32		bos1-c2 vs. bos1-c3	0.2716	0.2	0.0716	1.89	5	5	0.05357	32
bos1-c2 vs. BOS1-oe12	22.16	21	1.167	2.258	5	5	0.7311	32		bos1-c2 vs. BOS1-oe12	0.2716	5.079	-4.807	1.89	5	5	3.597	32
bos1-c2 vs. BOS1-oe14	22.16	16.57	5.596	2.258	5	5	3.505	32		bos1-c2 vs. BOS1-oe14	0.2716	2.194	-1.923	1.89	5	5	1.439	32
bos1-c2 vs. BOS1-oe17	22.16	19.86	2.307	2.258	5	5	1.445	32		bos1-c2 vs. BOS1-oe17	0.2716	5.611	-5.34	1.89	5	5	3.996	32
bos1-c3 vs. BOS1-oe12	19.78	21	-1.215	2.258	5	5	0.7611	32		bos1-c3 vs. BOS1-oe12	0.2	5.079	-4.879	1.89	5	5	3.651	32
bos1-c3 vs. BOS1-oe14	19.78	16.57	3.214	2.258	5	5	2.013	32		bos1-c3 vs. BOS1-oe14	0.2	2.194	-1.994	1.89	5	5	1.492	32
bos1-c3 vs. BOS1-oe17	19.78	19.86	-0.075	2.258	5	5	0.04698	32		bos1-c3 vs. BOS1-oe17	0.2	5.611	-5.411	1.89	5	5	4.049	32
BOS1-oe12 vs. BOS1-oe14	21	16.57	4.429	2.258	5	5	2.774	32		BOS1-oe12 vs. BOS1-oe14	5.079	2.194	2.885	1.89	5	5	2.158	32
BOS1-oe12 vs. BOS1-oe17	21	19.86	1.14	2.258	5	5	0.7142	32		BOS1-oe12 vs. BOS1-oe17	5.079	5.611	-0.5326	1.89	5	5	0.3985	32
BOS1-oe14 vs. BOS1-oe17	16.57	19.86	-3.289	2.258	5	5	2.06	32		BOS1-oe14 vs. BOS1-oe17	2.194	5.611	-3.417	1.89	5	5	2.557	32
